# Supplementary material for: Effects of rapamycin on social interaction deficits and gene expression in mice exposed to valproic acid in utero
Source: Mol Brain. 2019 Jan 8;12:3. doi: 10.1186/s13041-018-0423-2 (PMC6325753; doi:10.1186/s13041-018-0423-2)
Supplement: Supplementary file 1 — Table S1. Gene expression in each group. Gene expression in vehicle-treated VPA-exposed mice / vehicle-treated control mice (a) and rapamycin-treated VPA-exposed mice / vehicle-treated VPA-exposed mice (b). p values were produced by t-test comparisons between VPA-treated and control sample (rapamycin-treated and non-treated samples) probeset intensity values. Ranks are based on fold changes. Genes are arranged in descending order of fold change. (XLSX 403 kb) [file 13041_2018_423_MOESM1_ESM.xlsx]

## Sheet: Table S1a,b
Additional file 1
Table S1 a
Symbol	EntrezGene ID	Description	Imported ID	Fold Change	P-Value	Rank
Ccrl2	54199	chemokine (C-C motif) receptor-like 2	A_55_P2049867	3.3773	0.0072	18
A_55_P1977078	NA		A_55_P1977078	3.0107	0.0136	28
A330094K24Rik	77093	RIKEN cDNA A330094K24 gene	A_55_P2351300	2.9421	0.044	30
Fyb	23880	FYN binding protein	A_55_P2045741	2.7767	0.011	35
Hmgcs2	15360	3-hydroxy-3-methylglutaryl-Coenzyme A synthase 2	A_55_P1992582	2.4897	0.0389	48
8030441M13Rik	100036536	RIKEN cDNA 8030441M13 gene	A_55_P2384671	2.4601	0.0165	51
Phf12	268448	PHD finger protein 12	A_52_P78875	2.4141	0.0324	59
Gm2061	100039138	predicted gene 2061	A_55_P2086099	2.3738	0.023	62
AA960618	101477	expressed sequence AA960618	A_55_P2323503	2.3578	0.0335	66
Olfr391-ps	258236	olfactory receptor 391, pseudogene	A_51_P288986	2.3502	0.0208	67
AI447881	99627	expressed sequence AI447881	A_55_P2417224	2.2706	0.0078	76
Rhox9	104384	reproductive homeobox 9	A_51_P346132	2.2602	0.0212	77
Serpina3j	238395	serine (or cysteine) peptidase inhibitor, clade A (alpha-1 antiproteinase, antitrypsin), member 3J	A_55_P2064989	2.0907	0.0161	104
Efna3	13638	ephrin A3	A_55_P2181796	2.0019	0.0408	117
Tmem82	213989	transmembrane protein 82	A_52_P112110	1.9154	0.0198	144
Kif1c	16562	kinesin family member 1C	A_55_P2115732	1.8528	0.0111	162
Pop5	117109	processing of precursor 5, ribonuclease P/MRP family (S. cerevisiae)	A_55_P2133431	1.8315	0.0342	166
Slc10a7	76775	solute carrier family 10 (sodium/bile acid cotransporter family), member 7	A_55_P2156761	1.8071	0.0362	173
A_55_P2146789	NA		A_55_P2146789	1.8018	0.0362	174
A_55_P1997585	NA		A_55_P1997585	1.7957	0.0179	175
A_55_P2008497	NA		A_55_P2008497	1.7447	0.0199	200
G630022F23Rik	100048901	RIKEN cDNA G630022F23 gene	A_55_P2304709	1.6946	0.027	212
Dnmt3l	54427	DNA (cytosine-5-)-methyltransferase 3-like	A_51_P496720	1.6939	0.0169	213
Hba-ps4	383229	hemoglobin alpha, pseudogene 4	A_52_P33382	1.688	0.0192	218
Irak3	73914	interleukin-1 receptor-associated kinase 3	A_52_P386627	1.6868	0.0151	219
Col6a4	68553	collagen, type VI, alpha 4	A_66_P135947	1.6842	0.0347	220
Usp20	74270	ubiquitin specific peptidase 20	A_55_P1974238	1.6745	0.0407	222
A_55_P2168599	NA		A_55_P2168599	1.6589	0.0063	232
Spred3	101809	sprouty-related, EVH1 domain containing 3	A_52_P497021	1.6584	0.0158	233
A_55_P2373515	NA		A_55_P2373515	1.6568	0.0427	234
2310042D19Rik	74183	RIKEN cDNA 2310042D19 gene	A_51_P322473	1.652	0.0215	235
A_55_P2129469	NA		A_55_P2129469	1.6382	0.0154	239
Gse1	382034	genetic suppressor element 1	A_65_P17476	1.635	0.0179	240
C2cd4d	271944	C2 calcium-dependent domain containing 4D	A_55_P1969471	1.6315	0.0044	241
Kirrel3	67703	kin of IRRE like 3 (Drosophila)	A_55_P2133032	1.6272	0.0445	244
Vwa3b	70853	von Willebrand factor A domain containing 3B	A_55_P2183668	1.594	0.0108	262
Hspa4	15525	heat shock protein 4	A_55_P2061025	1.5666	0.0296	275
Gm807	328320	predicted gene 807	A_55_P2046059	1.5638	0.0298	279
Gm7276	639653	predicted gene 7276	A_55_P2135296	1.5599	0.0189	282
Stom	13830	stomatin	A_55_P1988804	1.5487	0.02	286
Lrrc16a	68732	leucine rich repeat containing 16A	A_55_P1963975	1.5468	0.015	287
Gm9876	791322	predicted gene 9876	A_55_P2103432	1.5457	0.0413	288
Rasl10b	276952	RAS-like, family 10, member B	A_55_P2049502	1.5402	0.0165	293
Rab15	104886	RAB15, member RAS oncogene family	A_55_P2055809	1.5343	0.0317	296
Slc23a3	22626	solute carrier family 23 (nucleobase transporters), member 3	A_55_P1964752	1.534	0.0122	298
Slc39a9	328133	solute carrier family 39 (zinc transporter), member 9	A_55_P1976102	1.533	0.0472	299
Nanog	71950	Nanog homeobox	A_55_P2007699	1.5318	0.006	300
Dmrtc1c2	668357	DMRT-like family C1c2	A_55_P2180292	1.5296	0.0101	304
Adamtsl5	66548	ADAMTS-like 5	A_55_P1997861	1.5259	0.0081	307
4930432M17Rik	619318	RIKEN cDNA 4930432M17 gene	A_66_P111781	1.5143	0.0091	311
AU040972	104522	expressed sequence AU040972	A_55_P2347756	1.5124	0.0086	312
Derl3	70377	Der1-like domain family, member 3	A_51_P491667	1.5095	0.0378	314
Akap1	11640	A kinase (PRKA) anchor protein 1	A_52_P517289	1.508	0.0277	315
A_55_P2133624	NA		A_55_P2133624	1.5062	0.0156	317
Jup	16480	junction plakoglobin	A_65_P13547	1.5048	0.019	318
BC037032	414066	cDNA Sequence BC037032	A_55_P2403453	1.503	0.0154	319
Hipk4	233020	homeodomain interacting protein kinase 4	A_55_P2045414	1.4992	0.0168	324
Fbxw8	231672	F-box and WD-40 domain protein 8	A_52_P216539	1.4992	0.0075	325
Pcdhga1	93709	protocadherin gamma subfamily A, 1	A_55_P2441059	1.4976	0.0098	329
Olfr30	18329	olfactory receptor 30	A_51_P497379	1.4968	0.0382	330
Col20a1	73368	collagen, type XX, alpha 1	A_55_P2107731	1.4897	0.0136	333
2210404J11Rik	381062	RIKEN cDNA 2210404J11 gene	A_66_P104751	1.4886	0.0183	335
Meiob	75178	meiosis specific with OB domains	A_55_P2011121	1.4878	0.0256	336
Hap1	15114	huntingtin-associated protein 1	A_55_P2058726	1.4838	0.0188	340
A_55_P2049949	NA		A_55_P2049949	1.4774	0.0103	343
AW050198	101821	expressed sequence AW050198	A_55_P2300661	1.4744	0.0141	345
Pglyrp1	21946	peptidoglycan recognition protein 1	A_55_P2081488	1.4733	0.0261	346
Ptpn5	19259	protein tyrosine phosphatase, non-receptor type 5	A_55_P1955733	1.4712	0.0139	348
Tnfaip2	21928	tumor necrosis factor, alpha-induced protein 2	A_51_P364485	1.4708	0.0317	349
Ptk7	71461	PTK7 protein tyrosine kinase 7	A_51_P496381	1.4696	0.0364	350
Vsig10l	75690	ZV-set and immunoglobulin domain containing 10 like	A_55_P2171236	1.4657	0.0454	353
Acot6	217700	acyl-CoA thioesterase 6	A_55_P2038372	1.4637	0.0135	354
Tex22	75671	testis expressed gene 22	A_55_P2087399	1.463	0.023	355
Syngr4	58867	synaptogyrin 4	A_51_P512627	1.4621	0.0419	357
Rhox4c	434759	reproductive homeobox 4C	A_55_P1956513	1.4614	0.0435	358
Prdx6	11758	peroxiredoxin 6	A_52_P388359	1.4603	0.027	359
A_55_P2072722	NA		A_55_P2072722	1.4591	0.0435	361
Brsk2	75770	BR serine/threonine kinase 2	A_55_P2134105	1.4576	0.0156	363
Gm11517	629750	ubiquitin A-52 residue ribosomal protein fusion product 1 pseudogene	A_55_P2040497	1.4549	0.0141	367
A_55_P2148046	NA		A_55_P2148046	1.4529	0.0091	368
ENSMUST00000117580	NA		A_55_P2162472	1.4501	0.0282	369
Pstpip2	19201	proline-serine-threonine phosphatase-interacting protein 2	A_55_P2006693	1.4474	0.0469	370
Olfr1184	258820	olfactory receptor 1184	A_55_P2167236	1.4463	0.0465	371
A_55_P1970484	NA		A_55_P1970484	1.4461	0.0111	372
D730039F16Rik	77996	RIKEN cDNA D730039F16 gene	A_55_P2047626	1.446	0.0165	373
Aak1	269774	AP2 associated kinase 1	A_55_P2066279	1.4421	0.0106	378
Azgp1	12007	alpha-2-glycoprotein 1, zinc	A_51_P456721	1.4416	0.0142	379
A_55_P1966456	NA		A_55_P1966456	1.4413	0.0347	380
Cabp7	192650	calcium binding protein 7	A_55_P2033225	1.4394	0.0431	383
Kndc1	76484	kinase non-catalytic C-lobe domain (KIND) containing 1	A_52_P312189	1.4379	0.012	387
Gm12216	622459	predicted gene 12216	A_55_P2100628	1.4324	0.0169	390
Fbxo39	628100	F-box protein 39	A_55_P2081408	1.4315	0.0344	392
Camk1d	227541	calcium/calmodulin-dependent protein kinase ID	A_52_P131353	1.4299	0.0147	396
A_55_P1984755	NA		A_55_P1984755	1.4297	0.0395	397
Tsga14	83922	testis specific gene A14	A_55_P2124554	1.4288	0.0051	398
A_55_P2087172	NA		A_55_P2087172	1.4287	0.0453	399
A_55_P1960703	NA		A_55_P1960703	1.4285	0.0117	400
Scgb1a1	22287	secretoglobin, family 1A, member 1 (uteroglobin)	A_51_P128575	1.4272	0.0215	404
Pias3	229615	protein inhibitor of activated STAT 3	A_55_P2034828	1.4271	0.0164	405
Cirbp	12696	cold inducible RNA binding protein	A_55_P1985001	1.4268	0.0399	406
Fgf6	14177	fibroblast growth factor 6	A_55_P2073617	1.4252	0.0362	408
A_55_P1952202	NA		A_55_P1952202	1.4218	0.0165	411
Gm6729	627035	predicted gene 6729	A_55_P2170345	1.4214	0.0473	412
Clip2	269713	CAP-GLY domain containing linker protein 2	A_52_P360112	1.4197	0.0385	416
1500004F05Rik	69765	RIKEN cDNA 1500004F05 gene	A_55_P2180056	1.4152	0.0251	421
Inhba	16323	inhibin beta-A	A_51_P239750	1.4134	0.0069	422
Gaa	14387	glucosidase, alpha, acid	A_55_P2024439	1.4125	0.0472	423
Olfr353	258943	olfactory receptor 353	A_55_P2123029	1.4123	0.0416	424
1700019O17Rik	71863	RIKEN cDNA 1700019O17 gene	A_55_P2037797	1.4113	0.0101	427
Kdr	16542	kinase insert domain protein receptor	A_55_P2094469	1.4113	0.0229	428
Gm10451	100041694	predicted gene 10451	A_55_P2167728	1.411	0.0075	429
Pkd1l2	76645	polycystic kidney disease 1 like 2	A_55_P2076989	1.4091	0.0144	434
Vmn1r217	171273	vomeronasal 1 receptor 217	A_55_P1999202	1.4091	0.0282	435
A_55_P2027337	NA		A_55_P2027337	1.408	0.0157	436
A130040M12Rik	319269	RIKEN cDNA A130040M12 gene	A_55_P1973347	1.4077	0.0323	437
Zc3h6	78751	zinc finger CCCH type containing 6	A_55_P2096435	1.4075	0.0083	438
ENSMUST00000077551	NA		A_55_P2129477	1.4066	0.0259	439
Crybb1	12960	crystallin, beta B1	A_51_P334063	1.4014	0.0465	448
Asgr2	11890	asialoglycoprotein receptor 2	A_51_P484842	1.399	0.0069	450
Gm13931	668825	predicted gene 13931	A_55_P2021615	1.399	0.027	451
Krt85	53622	keratin 85	A_55_P1999364	1.3982	0.0093	454
Gm4881	232974	predicted gene 4881	A_55_P1955360	1.3966	0.0468	457
Crybb1	12960	crystallin, beta B1	A_55_P2136730	1.396	0.0427	459
4921518K17Rik	78758	RIKEN cDNA 4921518K17 gene	A_55_P2397854	1.3953	0.0469	460
Scn5a	20271	sodium channel, voltage-gated, type V, alpha	A_55_P2203478	1.3937	0.0191	465
Tmprss11bnl	319875	transmembrane protease, serine 11b N terminal like	A_55_P2300421	1.3933	0.0184	466
A_55_P2040773	NA		A_55_P2040773	1.3925	0.0188	467
ENSMUST00000163080	NA		A_55_P2132671	1.3925	0.0306	468
1700024P12Rik	69392	RIKEN cDNA 1700024P12 gene	A_55_P2116988	1.3916	0.0323	470
Esd	13885	esterase D/formylglutathione hydrolase	A_52_P611000	1.3912	0.0082	471
Lyst	17101	lysosomal trafficking regulator	A_55_P2011610	1.3911	0.0244	472
4930451C15Rik	74685	RIKEN cDNA 4930451C15 gene	A_55_P2006183	1.3905	0.0437	473
Ptprv	13924	protein tyrosine phosphatase, receptor type, V	A_51_P150653	1.3888	0.0258	476
1700028I16Rik	70003	RIKEN cDNA 1700028I16 gene	A_55_P2076524	1.3885	0.0276	477
Gm14151	433486	predicted gene 14151	A_55_P2167840	1.3875	0.0142	479
Slc22a28	434674	solute carrier family 22, member 28	A_55_P2139089	1.3871	0.0203	480
Olfr629	258818	olfactory receptor 629	A_55_P1975922	1.3868	0.0084	481
Gm11961	327860	predicted gene 11961	A_51_P453995	1.3864	0.0236	482
4930565B19Rik	75325	RIKEN cDNA 4930565B19 gene	A_55_P2106469	1.3857	0.0498	486
Sbf2	319934	SET binding factor 2	A_52_P490370	1.385	0.0292	487
ENSMUST00000089689	NA		A_55_P2129316	1.3838	0.014	489
A_55_P2076248	NA		A_55_P2076248	1.3833	0.0295	490
Lrrc27	76612	leucine rich repeat containing 27	A_52_P33831	1.3822	0.0211	491
Rnf150	330812	ring finger protein 150	A_55_P2049279	1.3795	0.0092	494
Nacc1	66830	nucleus accumbens associated 1, BEN and BTB (POZ) domain containing	A_52_P938109	1.3788	0.0162	496
Serpina1f	68348	serine (or cysteine) peptidase inhibitor, clade A, member 1F	A_55_P2010288	1.3766	0.0302	498
Rhcg	56315	Rhesus blood group-associated C glycoprotein	A_51_P410772	1.3766	0.0095	499
A930018P22Rik	68243	RIKEN cDNA A930018P22 gene	A_51_P230142	1.3763	0.0196	500
Gm6936	628951	predicted gene 6936	A_55_P2167645	1.3741	0.0373	503
Mepe	94111	matrix extracellular phosphoglycoprotein with ASARM motif (bone)	A_51_P405304	1.3716	0.0144	507
Slc27a5	26459	solute carrier family 27 (fatty acid transporter), member 5	A_51_P289742	1.3703	0.0472	508
Als2	74018	amyotrophic lateral sclerosis 2 (juvenile)	A_52_P336585	1.3692	0.0284	510
A_55_P1988260	NA		A_55_P1988260	1.3687	0.0162	512
1520401A03Rik	320309	RIKEN cDNA 1520401A03 gene	A_55_P2305274	1.3681	0.0169	514
Slfn5	327978	schlafen 5	A_55_P2047009	1.3674	0.0083	515
A_55_P1956983	NA		A_55_P1956983	1.3671	0.0382	517
Trmt1	212528	TRM1 tRNA methyltransferase 1 homolog (S. cerevisiae)	A_52_P102642	1.3668	0.0496	518
Ppp1r32	67752	protein phosphatase 1, regulatory subunit 32	A_51_P358462	1.3664	0.021	520
Ano8	382014	anoctamin 8	A_55_P2121772	1.3657	0.0498	521
Gm10118	791346	predicted gene 10118	A_55_P2012459	1.3641	0.027	524
Cldn23	71908	claudin 23	A_55_P2177013	1.3633	0.0387	525
BY352782	NA		A_55_P2044947	1.3631	0.0388	527
Gatad2b	229542	GATA zinc finger domain containing 2B	A_52_P494115	1.3628	0.0131	530
1500016L03Rik	78365	RIKEN cDNA 1500016L03 gene	A_55_P2197847	1.362	0.0358	531
Lrfn1	80749	leucine rich repeat and fibronectin type III domain containing 1	A_55_P2138901	1.3619	0.0464	532
Gp1bb	14724	glycoprotein Ib, beta polypeptide	A_55_P2039878	1.3597	0.042	534
Gabbr2	242425	gamma-aminobutyric acid (GABA) B receptor, 2	A_52_P111145	1.3597	0.0154	535
Zfp57	22715	zinc finger protein 57	A_55_P2172201	1.3573	0.0359	539
A_55_P2092125	NA		A_55_P2092125	1.3565	0.0166	540
Isoc2a	664994	isochorismatase domain containing 2a	A_52_P52156	1.3547	0.0442	543
5031425E22Rik	269630	RIKEN cDNA 5031425E22 gene	A_55_P2422650	1.3538	0.0092	546
Nkd1	93960	naked cuticle 1 homolog (Drosophila)	A_55_P2118694	1.3533	0.0465	547
A_55_P2114300	NA		A_55_P2114300	1.3532	0.0099	548
Scara5	71145	scavenger receptor class A, member 5 (putative)	A_51_P361448	1.3529	0.0475	550
Zfp317	244713	zinc finger protein 317	A_52_P155494	1.3529	0.0309	552
Med12l	329650	mediator of RNA polymerase II transcription, subunit 12 homolog (yeast)-like	A_52_P319541	1.3501	0.0235	557
A_55_P2097972	NA		A_55_P2097972	1.3495	0.0428	558
Cma2	545055	chymase 2, mast cell	A_55_P2019520	1.3494	0.0282	560
Atp9a	11981	ATPase, class II, type 9A	A_55_P2166123	1.3493	0.0341	561
LOC100504651	100504651	uncharacterized LOC100504651	A_55_P2004727	1.3484	0.0377	563
Fignl2	668225	fidgetin-like 2	A_55_P2059095	1.3483	0.0255	564
Gm11458	629777	predicted gene 11458	A_55_P2105045	1.3483	0.0287	565
Hoxa9	15405	homeobox A9	A_55_P1979768	1.3463	0.0139	569
Cacng4	54377	calcium channel, voltage-dependent, gamma subunit 4	A_55_P2052197	1.346	0.01	570
Letm1	56384	leucine zipper-EF-hand containing transmembrane protein 1	A_51_P315144	1.3439	0.0245	572
Hmga1	15361	high mobility group AT-hook 1	A_55_P2076057	1.3438	0.0402	573
Gm4477	100043497	predicted gene 4477	A_55_P2141058	1.3433	0.0101	574
Pes1	64934	pescadillo homolog 1, containing BRCT domain (zebrafish)	A_55_P2023094	1.3432	0.0244	575
Pdzd11	72621	PDZ domain containing 11	A_55_P1972426	1.3432	0.006	576
Zgpat	229007	zinc finger, CCCH-type with G patch domain	A_55_P1974447	1.3415	0.0092	579
Gabrr2	14409	gamma-aminobutyric acid (GABA) C receptor, subunit rho 2	A_55_P1987494	1.3409	0.0179	581
Pik3cg	30955	phosphoinositide-3-kinase, catalytic, gamma polypeptide	A_51_P507832	1.3404	0.0385	582
Aym1	503692	activator of yeast meiotic promoters 1	A_66_P134181	1.3398	0.0391	585
Lepre1	56401	leprecan 1	A_55_P2159094	1.3397	0.0229	586
BG065859	NA		A_55_P2355051	1.3392	0.0202	587
Parp3	235587	poly (ADP-ribose) polymerase family, member 3	A_55_P2055487	1.3385	0.0164	588
BB237529	NA		A_55_P2159485	1.3367	0.0095	590
A_55_P2026034	NA		A_55_P2026034	1.3359	0.0091	593
Gm2011	100039027	predicted gene 2011	A_66_P129619	1.3356	0.0091	595
Asap1	13196	ArfGAP with SH3 domain, ankyrin repeat and PH domain1	A_55_P2149149	1.3349	0.0132	596
Gm10461	100038480	predicted gene 10461	A_55_P2099881	1.3344	0.0491	597
Tmem201	230917	transmembrane protein 201	A_55_P2183622	1.3336	0.0239	599
Ccdc85b	240514	coiled-coil domain containing 85B	A_55_P2006345	1.3319	0.0389	602
Klhdc7a	242721	kelch domain containing 7A	A_55_P1963374	1.3318	0.0323	603
C030009H01Rik	791379	RIKEN cDNA C030009H01 gene	A_55_P2258366	1.3305	0.0212	604
Lphn1	330814	latrophilin 1	A_55_P1996936	1.3297	0.0214	608
Shank3	58234	SH3/ankyrin domain gene 3	A_55_P2089858	1.328	0.0494	611
Rasgrf2	19418	RAS protein-specific guanine nucleotide-releasing factor 2	A_55_P2096768	1.328	0.027	612
Spnb5	640524	spectrin beta 5	A_55_P2081198	1.3275	0.0173	614
Samd8	67630	sterile alpha motif domain containing 8	A_55_P2442017	1.3275	0.021	615
Acad12	338350	acyl-Coenzyme A dehydrogenase family, member 12	A_52_P671700	1.3269	0.0141	618
Kndc1	76484	kinase non-catalytic C-lobe domain (KIND) containing 1	A_55_P2158306	1.3265	0.0421	619
Sh3kbp1	58194	SH3-domain kinase binding protein 1	A_55_P1969997	1.3261	0.0158	620
Fam71f2	245884	family with sequence similarity 71, member F2	A_55_P2125613	1.3253	0.0197	621
2900011F02Rik	72901	RIKEN cDNA 2900011F02 gene	A_55_P2203141	1.3247	0.0162	623
Fam107a	268709	family with sequence similarity 107, member A	A_55_P2269819	1.3231	0.0206	625
Timmdc1	76916	translocase of inner mitochondrial membrane domain containing 1	A_55_P2039463	1.3225	0.0111	628
Opn1mw	14539	opsin 1 (cone pigments), medium-wave-sensitive (color blindness, deutan)	A_55_P1965876	1.3223	0.0157	629
Ttc28	209683	tetratricopeptide repeat domain 28	A_55_P2042675	1.3221	0.0424	630
Gm4858	229571	predicted gene 4858	A_55_P2039761	1.3219	0.0353	632
Lmod3	320502	leiomodin 3 (fetal)	A_51_P427964	1.3213	0.0166	634
Nrap	18175	nebulin-related anchoring protein	A_55_P2275054	1.3206	0.0101	637
A_55_P2070185	NA		A_55_P2070185	1.3206	0.0091	638
Robo3	19649	roundabout homolog 3 (Drosophila)	A_55_P2144886	1.3204	0.0073	639
Gpr3	14748	G-protein coupled receptor 3	A_55_P2056212	1.3204	0.0162	640
Ccbe1	320924	collagen and calcium binding EGF domains 1	A_55_P2009882	1.3199	0.0063	641
Tns3	319939	tensin 3	A_55_P2181655	1.319	0.0477	642
Lama3	16774	laminin, alpha 3	A_55_P2024763	1.3185	0.0092	644
Slc12a5	57138	solute carrier family 12, member 5	A_55_P2087544	1.3184	0.0494	645
Cspg4	121021	chondroitin sulfate proteoglycan 4	A_51_P160824	1.318	0.0111	647
Zfp282	101095	zinc finger protein 282	A_55_P2120993	1.3172	0.0193	648
Mmp24	17391	matrix metallopeptidase 24	A_55_P2144372	1.3168	0.0358	649
A_55_P2068701	NA		A_55_P2068701	1.3149	0.0162	654
Pde1a	18573	phosphodiesterase 1A, calmodulin-dependent	A_55_P2145441	1.3142	0.0174	656
A_55_P2014149	NA		A_55_P2014149	1.3139	0.0498	658
Hcn2	15166	hyperpolarization-activated, cyclic nucleotide-gated K+ 2	A_55_P2088202	1.3138	0.01	659
Myo18a	360013	myosin XVIIIA	A_55_P2170834	1.3136	0.0378	660
A_55_P1957114	NA		A_55_P1957114	1.3122	0.0171	663
Dclk1	13175	doublecortin-like kinase 1	A_55_P1970244	1.3116	0.0263	666
Trio	223435	triple functional domain (PTPRF interacting)	A_55_P2006861	1.3109	0.02	668
Atxn7l2	72522	ataxin 7-like 2	A_55_P2043261	1.3098	0.0086	670
Tenm4	23966	teneurin transmembrane protein 4	A_55_P2169104	1.3098	0.0143	671
Abr	109934	active BCR-related gene	A_55_P2157448	1.3095	0.0151	672
4833447P13Rik	78902	RIKEN cDNA 4833447P13 gene	A_55_P2291776	1.3094	0.0347	673
Lim2	233187	lens intrinsic membrane protein 2	A_66_P135653	1.3092	0.0249	674
Tom1l2	216810	target of myb1-like 2 (chicken)	A_55_P1991114	1.3088	0.0307	675
Gsg1l	269994	GSG1-like	A_66_P108276	1.3088	0.0188	676
Tnfrsf11a	21934	tumor necrosis factor receptor superfamily, member 11a	A_55_P2325803	1.3086	0.0218	677
Gm9886	791286	predicted gene 9886	A_55_P2199040	1.3085	0.0358	678
Zfp870	240066	zinc finger protein 870	A_66_P119058	1.3077	0.0153	679
Insl5	23919	insulin-like 5	A_55_P2255325	1.3072	0.0145	681
5830408C22Rik	74744	RIKEN cDNA 5830408C22 gene	A_52_P359257	1.3068	0.0358	684
Fndc9	320116	fibronectin type III domain containing 9	A_55_P2181527	1.3068	0.0359	685
Recql5	170472	RecQ protein-like 5	A_55_P2144984	1.3064	0.0485	686
Tek	21687	endothelial-specific receptor tyrosine kinase	A_55_P2262136	1.3062	0.0129	688
Tbrg4	21379	transforming growth factor beta regulated gene 4	A_51_P345937	1.3061	0.0303	689
E130304I02Rik	78547	RIKEN cDNA E130304I02 gene	A_52_P123693	1.3061	0.0229	690
5730522E02Rik	70626	RIKEN cDNA 5730522E02 gene	A_55_P2150145	1.3061	0.0383	691
Bhlhb9	70237	basic helix-loop-helix domain containing, class B9	A_55_P2019407	1.3059	0.0081	692
Gm6934	628919	predicted gene 6934	A_55_P2032458	1.3053	0.0294	694
Mtus1	102103	mitochondrial tumor suppressor 1	A_55_P2090794	1.3049	0.0188	695
Ccdc69	52570	coiled-coil domain containing 69	A_52_P429364	1.3047	0.006	696
Gm5079	327749	predicted gene 5079	A_66_P134383	1.3044	0.0217	698
Mras	17532	muscle and microspikes RAS	A_55_P2154322	1.3014	0.0185	706
A_55_P2323913	NA		A_55_P2323913	1.301	0.0167	708
B630005N14Rik	101148	RIKEN cDNA B630005N14 gene	A_55_P2062388	1.3004	0.0404	709
Anks6	75691	ankyrin repeat and sterile alpha motif domain containing 6	A_55_P2186195	1.2995	0.042	715
Tcf19	106795	transcription factor 19	A_55_P2152035	1.2991	0.0072	716
Zfp384	269800	zinc finger protein 384	A_55_P2172345	1.2988	0.0337	717
Dlgap3	242667	discs, large (Drosophila) homolog-associated protein 3	A_55_P1990179	1.2982	0.0159	718
ENSMUST00000059065	NA		A_55_P2067947	1.2977	0.0226	721
Zcchc4	78796	zinc finger, CCHC domain containing 4	A_55_P2042934	1.2977	0.009	722
Gm5069	277333	glyceraldehyde-3-phosphate dehydrogenase pseudogene	A_52_P12806	1.2976	0.0081	723
Wrb	71446	tryptophan rich basic protein	A_55_P2076159	1.2972	0.0122	724
A_55_P2026624	NA		A_55_P2026624	1.2969	0.0126	725
Plxna4	243743	plexin A4	A_52_P650037	1.2969	0.0092	726
A_55_P2018307	NA		A_55_P2018307	1.2969	0.0332	728
Ssxb9	387131	synovial sarcoma, X member B, breakpoint 9	A_55_P2096630	1.2948	0.046	733
Gm6498	624367	glyceraldehyde-3-phosphate dehydrogenase pseudogene	A_51_P291460	1.2946	0.0085	735
Gins2	272551	GINS complex subunit 2 (Psf2 homolog)	A_52_P381303	1.2941	0.0079	737
1700029P11Rik	66346	RIKEN cDNA 1700029P11 gene	A_51_P231946	1.2938	0.0322	738
Pbx1	18514	pre B cell leukemia homeobox 1	A_55_P2158522	1.2931	0.0259	742
Mm.387303	NA		A_55_P1970785	1.2931	0.0139	743
St3gal2	20444	ST3 beta-galactoside alpha-2,3-sialyltransferase 2	A_51_P305537	1.2931	0.0136	744
Pnkd	56695	paroxysmal nonkinesiogenic dyskinesia	A_55_P2059332	1.2924	0.0215	748
Fsd1l	319636	fibronectin type III and SPRY domain containing 1-like	A_55_P2100065	1.2919	0.046	750
Gm10037	328280	predicted gene 10037	A_55_P2126745	1.2913	0.0252	753
Gm13199	791411	predicted gene 13199	A_66_P103993	1.2908	0.0193	754
Zbtb46	72147	zinc finger and BTB domain containing 46	A_52_P241508	1.2907	0.0475	755
Sf3a2	20222	splicing factor 3a, subunit 2	A_55_P2098057	1.2903	0.0258	757
2300005B03Rik	69462	RIKEN cDNA 2300005B03 gene	A_55_P2165234	1.2899	0.0382	760
Cnot3	232791	CCR4-NOT transcription complex, subunit 3	A_55_P2167339	1.2896	0.0148	764
Dnmt3b	13436	DNA methyltransferase 3B	A_55_P2008874	1.2895	0.0115	765
BB237529	NA		A_55_P2007496	1.2891	0.0075	766
2810410L24Rik	100042332	RIKEN cDNA 2810410L24 gene	A_55_P2149407	1.2889	0.0321	767
Arhgef19	213649	Rho guanine nucleotide exchange factor (GEF) 19	A_55_P2127952	1.2881	0.0334	770
D2hgdh	98314	D-2-hydroxyglutarate dehydrogenase	A_52_P294123	1.2878	0.0215	772
Eln	13717	elastin	A_52_P609972	1.2877	0.0451	773
Flt3	14255	FMS-like tyrosine kinase 3	A_55_P2055242	1.2877	0.0471	774
Prss53	330657	protease, serine, 53	A_55_P2064841	1.2876	0.0121	775
Sephs2	20768	selenophosphate synthetase 2	A_55_P2079324	1.2864	0.0139	781
Guca1b	107477	guanylate cyclase activator 1B	A_51_P373890	1.2862	0.0153	782
A_55_P2005433	NA		A_55_P2005433	1.286	0.0164	783
A_55_P2157463	NA		A_55_P2157463	1.2854	0.0298	786
Igkv4-72	385109	immunoglobulin kappa chain variable 4-72	A_55_P2376423	1.2849	0.0385	790
Pkd1l3	244646	polycystic kidney disease 1 like 3	A_55_P2070598	1.2847	0.0211	791
Kcnb1	16500	potassium voltage gated channel, Shab-related subfamily, member 1	A_52_P350554	1.2846	0.011	793
A_52_P621418	NA		A_52_P621418	1.2839	0.0099	794
4933407O12Rik	71065	RIKEN cDNA 4933407O12 gene	A_55_P2277835	1.2839	0.0158	795
Nrxn2	18190	neurexin II	A_55_P1954067	1.2838	0.0099	796
Nkg7	72310	natural killer cell group 7 sequence	A_55_P2009582	1.2837	0.019	797
Pip5k1c	18717	phosphatidylinositol-4-phosphate 5-kinase, type 1 gamma	A_55_P2032887	1.2836	0.0192	798
A_55_P1986228	NA		A_55_P1986228	1.2833	0.0106	799
Gm16489	628926	predicted gene 16489	A_55_P2007339	1.2827	0.0488	802
Mettl7a3	668178	methyltransferase like 7A3	A_55_P2185148	1.2823	0.0203	804
Fyb	23880	FYN binding protein	A_55_P2006869	1.2811	0.0279	807
Gjc2	118454	gap junction protein, gamma 2	A_66_P105564	1.2799	0.0082	810
4930451C15Rik	74685	RIKEN cDNA 4930451C15 gene	A_52_P347764	1.2799	0.0103	812
A_55_P2090505	NA		A_55_P2090505	1.2797	0.0083	813
A_55_P2025815	NA		A_55_P2025815	1.2793	0.0268	815
Loxl2	94352	lysyl oxidase-like 2	A_55_P2131348	1.2791	0.0421	816
Impg1	63859	interphotoreceptor matrix proteoglycan 1	A_55_P2023937	1.2782	0.009	820
Cnbp	12785	cellular nucleic acid binding protein	A_52_P199928	1.2778	0.0295	822
Trim9	94090	tripartite motif-containing 9	A_66_P128647	1.2765	0.0169	824
Lrrc27	76612	leucine rich repeat containing 27	A_55_P2170094	1.2764	0.0199	826
Gja4	14612	gap junction protein, alpha 4	A_52_P117352	1.2759	0.0379	828
Olfr1466	258689	olfactory receptor 1466	A_55_P2175579	1.2757	0.0133	829
Hic2	58180	hypermethylated in cancer 2	A_55_P2103756	1.275	0.0249	832
Ankrd23	78321	ankyrin repeat domain 23	A_55_P2047986	1.2745	0.0265	837
Lrrc48	74665	leucine rich repeat containing 48	A_55_P2142728	1.2745	0.0125	838
Hr	15460	hairless	A_55_P1958532	1.2741	0.046	839
4931429I11Rik	70989	RIKEN cDNA 4931429I11 gene	A_51_P258473	1.2734	0.0298	840
Wdr92	103784	WD repeat domain 92	A_55_P2071952	1.2729	0.0126	841
Apoa2	11807	apolipoprotein A-II	A_55_P2178553	1.2725	0.0358	842
Eqtn	67753	equatorin, sperm acrosome associated	A_66_P100958	1.2721	0.0354	843
5031439G07Rik	223739	RIKEN cDNA 5031439G07 gene	A_55_P2000177	1.2717	0.0189	846
Mrgprf	211577	MAS-related GPR, member F	A_55_P2116180	1.2712	0.0298	849
A_55_P2084851	NA		A_55_P2084851	1.271	0.0215	850
Mt3	17751	metallothionein 3	A_52_P320971	1.2702	0.0119	855
Csnk1g2	103236	casein kinase 1, gamma 2	A_55_P2109712	1.2696	0.0095	858
Gm6981	629557	glyceraldehyde-3-phosphate dehydrogenase pseudogene	A_55_P2077453	1.2686	0.0061	862
BC030307	103220	cDNA sequence BC030307	A_52_P253299	1.2685	0.0107	863
A_55_P2169198	NA		A_55_P2169198	1.2684	0.0337	864
Mical3	194401	microtubule associated monoxygenase, calponin and LIM domain containing 3	A_51_P519648	1.2682	0.0103	865
Sgsm3	105835	small G protein signaling modulator 3	A_55_P2097329	1.2676	0.013	868
Agtpbp1	67269	ATP/GTP binding protein 1	A_55_P2148821	1.2674	0.0481	870
Ccdc94	72886	coiled-coil domain containing 94	A_52_P498128	1.2673	0.0336	871
Gm14635	100043946	predicted gene 14635	A_66_P133112	1.2673	0.0141	872
Calr	12317	calreticulin	A_51_P416419	1.2673	0.0075	873
Shf	435684	Src homology 2 domain containing F	A_66_P112551	1.2644	0.0342	887
E130308A19Rik	230259	RIKEN cDNA E130308A19 gene	A_55_P2021065	1.2643	0.0368	888
Spata21	329972	spermatogenesis associated 21	A_55_P2115310	1.2643	0.0408	889
Gm749	328788	predicted gene 749	A_55_P2087539	1.264	0.0428	892
A_55_P1958431	NA		A_55_P1958431	1.264	0.0283	893
Gm10427	544890	predicted gene 10427	A_55_P2037657	1.2639	0.0196	894
Rnase4	58809	ribonuclease, RNase A family 4	A_51_P237383	1.2638	0.0071	895
Ly6c1	17067	lymphocyte antigen 6 complex, locus C1	A_55_P2064771	1.2636	0.0083	898
Far1	67420	fatty acyl CoA reductase 1	A_55_P1994270	1.2625	0.0391	904
Gm885	380732	predicted gene 885	A_55_P1991069	1.2622	0.0187	908
Ski	20481	ski sarcoma viral oncogene homolog (avian)	A_55_P2153231	1.2619	0.0465	911
Zfp648	100503355	zinc finger protein 648	A_55_P1979014	1.2618	0.0368	913
Folr4	64931	folate receptor 4 (delta)	A_55_P1977802	1.2614	0.0222	915
A_55_P1954749	NA		A_55_P1954749	1.2606	0.0497	918
B230369F24Rik	320110	RIKEN cDNA B230369F24 gene	A_55_P2423518	1.2605	0.0309	919
Gng7	14708	guanine nucleotide binding protein (G protein), gamma 7	A_55_P2064457	1.2604	0.0097	920
Arhgef18	102098	rho/rac guanine nucleotide exchange factor (GEF) 18	A_51_P394735	1.2599	0.0084	922
Slc19a1	20509	solute carrier family 19 (folate transporter), member 1	A_52_P237792	1.2589	0.0489	927
A_55_P1973560	NA		A_55_P1973560	1.2588	0.0312	928
Pbx1	18514	pre B cell leukemia homeobox 1	A_55_P2051696	1.2585	0.0057	930
Dlx3	13393	distal-less homeobox 3	A_55_P2122987	1.2575	0.0379	933
A_55_P1974695	NA		A_55_P1974695	1.2572	0.045	936
Chst3	53374	carbohydrate (chondroitin 6/keratan) sulfotransferase 3	A_52_P390944	1.2572	0.0154	937
Arhgap40	545481	Rho GTPase activating protein 40	A_55_P2075919	1.2571	0.0139	938
Nptx2	53324	neuronal pentraxin 2	A_52_P187058	1.2569	0.0241	939
St6galnac4	20448	ST6 (alpha-N-acetyl-neuraminyl-2,3-beta-galactosyl-1,3)-N-acetylgalactosaminide alpha-2,6-sialyltransferase 4	A_55_P2026223	1.2566	0.0242	942
Gan	209239	giant axonal neuropathy	A_51_P125986	1.2556	0.0274	949
Cdc42ep5	58804	CDC42 effector protein (Rho GTPase binding) 5	A_55_P2057686	1.2554	0.0471	951
Nts	67405	neurotensin	A_51_P485756	1.2545	0.0073	955
A_55_P2043559	NA		A_55_P2043559	1.2544	0.0079	957
Gstm4	14865	glutathione S-transferase, mu 4	A_65_P02177	1.2543	0.0092	958
Mapk6	50772	mitogen-activated protein kinase 6	A_55_P2024224	1.2536	0.0255	966
Gm11595	100040276	predicted gene 11595	A_55_P1963576	1.2535	0.0442	968
1700056E22Rik	73363	RIKEN cDNA 1700056E22 gene	A_51_P270891	1.2533	0.0098	969
Clec3b	21922	C-type lectin domain family 3, member b	A_51_P486239	1.2526	0.0479	973
Tom1	21968	target of myb1 homolog (chicken)	A_55_P1957911	1.2525	0.0164	974
Tubb2a-ps2	627110	tubulin, beta 2a, pseudogene 2	A_55_P2077783	1.2518	0.0332	981
Gata5	14464	GATA binding protein 5	A_55_P2046867	1.2515	0.0075	982
A_55_P2049061	NA		A_55_P2049061	1.2515	0.0075	983
Ttc30a2	620631	tetratricopeptide repeat domain 30A2	A_55_P2080378	1.2514	0.0089	984
Hhip	15245	Hedgehog-interacting protein	A_51_P416822	1.251	0.0101	986
Nrn1	68404	neuritin 1	A_51_P308844	1.251	0.0071	987
Krtap9-1	16705	keratin associated protein 9-1	A_55_P2006311	1.2505	0.0214	989
A_55_P2162875	NA		A_55_P2162875	1.2505	0.0143	990
Rarb	218772	retinoic acid receptor, beta	A_55_P2084807	1.2504	0.0267	991
1700016H13Rik	74218	RIKEN cDNA 1700016H13 gene	A_66_P115959	1.2503	0.0314	992
Ly6g6c	68468	lymphocyte antigen 6 complex, locus G6C	A_55_P2141395	1.2501	0.0071	993
Nkx2-2	18088	NK2 transcription factor related, locus 2 (Drosophila)	A_55_P1985911	1.2501	0.0192	994
Arhgdib	11857	Rho, GDP dissociation inhibitor (GDI) beta	A_55_P1966998	1.2492	0.0184	999
Akt2	11652	thymoma viral proto-oncogene 2	A_55_P2066523	1.2491	0.0063	1001
Serinc3	26943	serine incorporator 3	A_55_P2109554	1.2488	0.0132	1003
Raver1	71766	ribonucleoprotein, PTB-binding 1	A_55_P2081571	1.2482	0.0495	1004
Arid1b	239985	AT rich interactive domain 1B (SWI-like)	A_55_P2103657	1.2474	0.032	1007
Prlr	19116	prolactin receptor	A_52_P458279	1.2472	0.0244	1008
Gm8709	667572	glyceraldehyde-3-phosphate dehydrogenase pseudogene	A_55_P2009329	1.2471	0.0082	1010
Snx32	225861	sorting nexin 32	A_52_P608132	1.2469	0.0098	1011
Shank1	243961	SH3/ankyrin domain gene 1	A_55_P1994550	1.2469	0.0104	1012
BC030476	239368	cDNA sequence BC030476	A_55_P2144781	1.2466	0.0386	1014
Fam122a	68034	family with sequence similarity 122, member A	A_51_P396811	1.2466	0.0083	1015
9030619P08Rik	105892	RIKEN cDNA 9030619P08 gene	A_66_P122086	1.2465	0.046	1016
Hmcn2	665700	hemicentin 2	A_55_P2067712	1.2458	0.0175	1019
A_55_P2059961	NA		A_55_P2059961	1.2456	0.0236	1021
Trim3	55992	tripartite motif-containing 3	A_51_P483658	1.2453	0.0092	1024
Plekha5	109135	pleckstrin homology domain containing, family A member 5	A_55_P2152567	1.2451	0.0061	1025
Zgpat	229007	zinc finger, CCCH-type with G patch domain	A_51_P138879	1.2447	0.0051	1027
Cdh15	12555	cadherin 15	A_51_P481930	1.2446	0.0238	1028
Nupl2	231042	nucleoporin like 2	A_51_P448447	1.2446	0.0342	1029
Rasl10b	276952	RAS-like, family 10, member B	A_51_P443693	1.2445	0.0111	1031
Ttll5	320244	tubulin tyrosine ligase-like family, member 5	A_52_P458631	1.2437	0.0305	1035
Ramp1	51801	receptor (calcitonin) activity modifying protein 1	A_55_P1982996	1.2434	0.0202	1037
Vldlr	22359	very low density lipoprotein receptor	A_55_P2174836	1.2428	0.0178	1040
4930581F22Rik	78934	RIKEN cDNA 4930581F22 gene	A_55_P2412329	1.2422	0.0266	1042
Vps13b	666173	vacuolar protein sorting 13B (yeast)	A_51_P144648	1.2419	0.01	1043
Gm5441	432713	predicted gene 5441	A_55_P2009196	1.2418	0.0405	1044
Tox2	269389	TOX high mobility group box family member 2	A_55_P2173825	1.2418	0.0361	1045
Zic4	22774	zinc finger protein of the cerebellum 4	A_55_P2152637	1.2414	0.035	1047
5033417F24Rik	75995	RIKEN cDNA 5033417F24 gene	A_55_P1996416	1.2413	0.0351	1049
Prpmp5	381832	proline-rich protein MP5	A_55_P2050353	1.2411	0.0236	1051
Aldh6a1	104776	aldehyde dehydrogenase family 6, subfamily A1	A_55_P2101246	1.2405	0.0107	1052
A_55_P1960375	NA		A_55_P1960375	1.2402	0.0148	1053
Reln	19699	reelin	A_66_P108810	1.2399	0.0459	1055
Gnb5	14697	guanine nucleotide binding protein (G protein), beta 5	A_51_P185259	1.2398	0.0073	1056
A_52_P272054	NA		A_52_P272054	1.2398	0.0099	1057
Dnaja1	15502	DnaJ (Hsp40) homolog, subfamily A, member 1	A_55_P1992149	1.2397	0.0268	1059
Trappc9	76510	trafficking protein particle complex 9	A_55_P1974627	1.2397	0.0312	1060
Aox1	11761	aldehyde oxidase 1	A_51_P333111	1.2393	0.0159	1062
A_66_P136364	NA		A_66_P136364	1.2392	0.008	1063
Zfp57	22715	zinc finger protein 57	A_55_P2029533	1.2392	0.0459	1064
Spats2	72572	spermatogenesis associated, serine-rich 2	A_51_P261379	1.2389	0.0141	1065
Ldb3	24131	LIM domain binding 3	A_51_P265348	1.2389	0.0435	1066
Wasf3	245880	WAS protein family, member 3	A_55_P2149337	1.2389	0.0101	1067
9130401M01Rik	75758	RIKEN cDNA 9130401M01 gene	A_55_P2183770	1.2388	0.0082	1068
Zbtb38	245007	zinc finger and BTB domain containing 38	A_51_P476509	1.2386	0.0137	1069
Muc20	224116	mucin 20	A_51_P211506	1.2385	0.0312	1070
Pmpca	66865	peptidase (mitochondrial processing) alpha	A_55_P1992525	1.2382	0.0221	1073
Map2k4	26398	mitogen-activated protein kinase kinase 4	A_55_P2098335	1.2381	0.0428	1074
1600014K23Rik	71996	RIKEN cDNA 1600014K23 gene	A_55_P2126207	1.2381	0.0237	1076
Crhbp	12919	corticotropin releasing hormone binding protein	A_52_P460734	1.2381	0.0169	1077
Exoc4	20336	exocyst complex component 4	A_51_P350403	1.2378	0.0051	1079
3110082D06Rik	627626	RIKEN cDNA 3110082D06 gene	A_55_P2040227	1.2374	0.0382	1082
Cyp17a1	13074	cytochrome P450, family 17, subfamily a, polypeptide 1	A_51_P116813	1.2372	0.049	1084
A_55_P1967534	NA		A_55_P1967534	1.2368	0.0111	1088
Tnfsf15	326623	tumor necrosis factor (ligand) superfamily, member 15	A_55_P2182452	1.2366	0.0169	1092
Syt6	54524	synaptotagmin VI	A_55_P2121240	1.2364	0.0129	1094
Arhgap33	233071	Rho GTPase activating protein 33	A_51_P346272	1.2364	0.0049	1094
Tph2	216343	tryptophan hydroxylase 2	A_55_P2162712	1.2361	0.0079	1098
Celf5	319586	CUGBP, Elav-like family member 5	A_55_P1972943	1.2356	0.0096	1100
Khsrp	16549	KH-type splicing regulatory protein	A_51_P281700	1.2356	0.0415	1101
Sema3g	218877	sema domain, immunoglobulin domain (Ig), short basic domain, secreted, (semaphorin) 3G	A_55_P2168023	1.2352	0.0425	1102
Shc3	20418	src homology 2 domain-containing transforming protein C3	A_55_P1985536	1.2349	0.0323	1103
Kidins220	77480	kinase D-interacting substrate 220	A_55_P2082464	1.2347	0.0069	1104
BY726210	NA		A_55_P2032419	1.2346	0.0299	1106
Tbce	70430	tubulin-specific chaperone E	A_51_P351137	1.2345	0.0131	1108
Hnrnpc	15381	heterogeneous nuclear ribonucleoprotein C	A_55_P2171143	1.2342	0.0063	1109
Ubl7	69459	ubiquitin-like 7 (bone marrow stromal cell-derived)	A_51_P337856	1.2342	0.0249	1110
Hdac8	70315	histone deacetylase 8	A_51_P481191	1.2341	0.0493	1111
Tmem14a	75712	transmembrane protein 14A	A_55_P1994733	1.2339	0.021	1113
Fiz1	23877	Flt3 interacting zinc finger protein 1	A_51_P218518	1.2335	0.0119	1116
4930568K20Rik	75927	RIKEN cDNA 4930568K20 gene	A_55_P2353004	1.2334	0.022	1117
Ercc8	71991	excision repaiross-complementing rodent repair deficiency, complementation group 8	A_52_P471227	1.2334	0.0227	1119
Tsga14	83922	testis specific gene A14	A_52_P122673	1.2332	0.0069	1120
Clk2	12748	CDC-like kinase 2	A_55_P2060072	1.233	0.0071	1121
Ap2b1	71770	adaptor-related protein complex 2, beta 1 subunit	A_55_P2074317	1.2325	0.0075	1123
Oxt	18429	oxytocin	A_55_P2161903	1.232	0.0111	1124
Inpp5e	64436	inositol polyphosphate-5-phosphatase E	A_55_P2032770	1.2311	0.0447	1129
Sh3gl2	20404	SH3-domain GRB2-like 2	A_55_P2130238	1.2308	0.0329	1130
Ppfia3	76787	protein tyrosine phosphatase, receptor type, f polypeptide (PTPRF), interacting protein (liprin), alpha 3	A_55_P2156785	1.2307	0.0092	1132
Gm9933	791308	predicted gene 9933	A_66_P137265	1.2303	0.0101	1133
Fscn1	14086	fascin homolog 1, actin bundling protein (Strongylocentrotus purpuratus)	A_51_P366061	1.2302	0.0073	1136
Glra1	14654	glycine receptor, alpha 1 subunit	A_51_P445532	1.2301	0.027	1137
Myo18b	74376	myosin XVIIIb	A_66_P110104	1.2301	0.0155	1138
Rtn4ip1	170728	reticulon 4 interacting protein 1	A_66_P109474	1.23	0.0404	1139
Ptch2	19207	patched homolog 2	A_55_P1999408	1.2297	0.0393	1142
Krt31	16660	keratin 31	A_55_P2140042	1.2294	0.0484	1145
Vmn1r195	171257	vomeronasal 1 receptor 195	A_51_P154585	1.2293	0.0426	1146
Cdh13	12554	cadherin 13	A_55_P2130114	1.2292	0.0322	1148
3100002H09Rik	70249	RIKEN cDNA 3100002H09 gene	A_55_P2139375	1.229	0.0494	1149
Wdsub1	72137	WD repeat, SAM and U-box domain containing 1	A_55_P2180846	1.2285	0.0361	1153
Olig1	50914	oligodendrocyte transcription factor 1	A_52_P603038	1.2282	0.0083	1155
ENSMUST00000105072	NA		A_55_P2164503	1.2279	0.0101	1156
Slc7a14	241919	solute carrier family 7 (cationic amino acid transporter, y+ system), member 14	A_55_P2089060	1.2278	0.034	1157
Kidins220	77480	kinase D-interacting substrate 220	A_55_P2082478	1.2275	0.0485	1158
A_55_P2015118	NA		A_55_P2015118	1.2267	0.0111	1161
A_55_P2026475	NA		A_55_P2026475	1.2261	0.0042	1163
Scgb2b20	494519	secretoglobin, family 2B, member 20	A_55_P2058201	1.226	0.0126	1164
Dnaja4	58233	DnaJ (Hsp40) homolog, subfamily A, member 4	A_51_P308549	1.2258	0.0138	1168
Stk32c	57740	serine/threonine kinase 32C	A_52_P287692	1.2256	0.0465	1170
6720401G13Rik	103012	RIKEN cDNA 6720401G13 gene	A_52_P223508	1.2253	0.0133	1173
Itpkb	320404	inositol 1,4,5-trisphosphate 3-kinase B	A_55_P2070069	1.2252	0.0399	1174
A_55_P2080048	NA		A_55_P2080048	1.225	0.0139	1176
Gm9785	621818	polycomb group ring finger 6 pseudogene	A_55_P2143934	1.2248	0.0265	1178
Kcnd1	16506	potassium voltage-gated channel, Shal-related family, member 1	A_55_P1965478	1.2242	0.0201	1182
Srpr	67398	signal recognition particle receptor ('docking protein')	A_52_P134666	1.224	0.0082	1183
A_55_P2096297	NA		A_55_P2096297	1.2235	0.0206	1186
Nf1	18015	neurofibromatosis 1	A_55_P2075941	1.2233	0.0121	1188
A_66_P102046	NA		A_66_P102046	1.2232	0.0103	1189
Usp31	76179	ubiquitin specific peptidase 31	A_55_P2026079	1.2232	0.0209	1191
A_55_P2155567	NA		A_55_P2155567	1.2231	0.0075	1192
Tmem45a	56277	transmembrane protein 45a	A_51_P288876	1.2231	0.042	1193
A_55_P2185160	NA		A_55_P2185160	1.2229	0.0085	1194
Wfdc1	67866	WAP four-disulfide core domain 1	A_51_P194498	1.2229	0.0208	1195
Stip1	20867	stress-induced phosphoprotein 1	A_51_P386880	1.2226	0.0092	1199
ENSMUST00000171235	NA		A_55_P2131105	1.2225	0.013	1201
Lhfpl4	269788	lipoma HMGIC fusion partner-like protein 4	A_55_P2150309	1.2223	0.0189	1202
Vwa8	219189	von Willebrand factor A domain containing 8	A_55_P2180121	1.2219	0.0411	1207
A_55_P2044681	NA		A_55_P2044681	1.2219	0.0038	1208
Ephb2	13844	Eph receptor B2	A_55_P2215880	1.2218	0.0414	1209
Cisd3	217149	CDGSH iron sulfur domain 3	A_55_P2136902	1.2216	0.0139	1213
Nipal3	74552	NIPA-like domain containing 3	A_55_P2181176	1.2211	0.0251	1215
A_55_P1988784	NA		A_55_P1988784	1.2211	0.049	1216
Ly6a	110454	lymphocyte antigen 6 complex, locus A	A_51_P265495	1.221	0.0494	1217
BC025920	268319	zinc finger protein pseudogene	A_66_P122781	1.2208	0.0239	1218
Ccdc130	67736	coiled-coil domain containing 130	A_55_P2404223	1.2204	0.0042	1221
Homer1	26556	homer homolog 1 (Drosophila)	A_66_P104134	1.2203	0.0407	1222
Zfp397	69256	zinc finger protein 397	A_65_P19112	1.2201	0.0308	1224
Pdzd3	170761	PDZ domain containing 3	A_51_P358574	1.2201	0.046	1225
Kdm2a	225876	lysine (K)-specific demethylase 2A	A_52_P92557	1.22	0.0213	1227
Wasf2	242687	WAS protein family, member 2	A_52_P597860	1.22	0.0479	1228
Ntrk3	18213	neurotrophic tyrosine kinase, receptor, type 3	A_55_P2056533	1.2197	0.0071	1232
Gnl3l	237107	guanine nucleotide binding protein-like 3 (nucleolar)-like	A_66_P131045	1.2196	0.0121	1234
Car7	12354	carbonic anhydrase 7	A_51_P159711	1.2194	0.0212	1237
Sdcbp	53378	syndecan binding protein	A_55_P2132894	1.2193	0.0075	1238
A_55_P2013630	NA		A_55_P2013630	1.2191	0.0427	1241
Prr16	71373	proline rich 16	A_55_P2069226	1.2191	0.0327	1242
Nsun7	70918	NOL1/NOP2/Sun domain family, member 7	A_66_P132834	1.2185	0.0434	1244
Nxpe4	244853	neurexophilin and PC-esterase domain family, member 4	A_51_P502798	1.2182	0.0446	1245
Skint9	329918	selection and upkeep of intraepithelial T cells 9	A_55_P2157388	1.218	0.0437	1248
ENSMUST00000068526	NA		A_55_P2405551	1.2176	0.0084	1252
Farp2	227377	FERM, RhoGEF and pleckstrin domain protein 2	A_55_P2149122	1.2174	0.0135	1255
A_55_P2138071	NA		A_55_P2138071	1.2168	0.0141	1260
Cisd2	67006	CDGSH iron sulfur domain 2	A_52_P286141	1.2167	0.0061	1261
AI391010	NA		A_55_P2091476	1.2166	0.0355	1263
Tlk2	24086	tousled-like kinase 2 (Arabidopsis)	A_52_P451888	1.2163	0.0092	1267
Hist1h2bm	319186	histone cluster 1, H2bm	A_55_P2177154	1.2162	0.027	1269
1110020A21Rik	68531	RIKEN cDNA 1110020A21 gene	A_66_P107745	1.2161	0.0498	1271
Epn3	71889	epsin 3	A_51_P374782	1.2157	0.0165	1274
Rgp1	242406	RGP1 retrograde golgi transport homolog (S. cerevisiae)	A_55_P2063411	1.2157	0.0222	1275
Selplg	20345	selectin, platelet (p-selectin) ligand	A_51_P131358	1.2151	0.0313	1279
1700019G17Rik	75541	RIKEN cDNA 1700019G17 gene	A_55_P1965616	1.2149	0.0249	1282
Bspry	192120	B-box and SPRY domain containing	A_55_P2019684	1.2147	0.0419	1283
A_55_P1998811	NA		A_55_P1998811	1.2145	0.0225	1284
Sstr5	20609	somatostatin receptor 5	A_66_P120347	1.2145	0.0441	1285
Cngb1	333329	cyclic nucleotide gated channel beta 1	A_55_P2174977	1.2144	0.0294	1287
Gm2694	100040294	predicted gene 2694	A_55_P2004354	1.2144	0.0108	1289
A_55_P1974098	NA		A_55_P1974098	1.2139	0.0228	1293
Sh3bgrl2	212531	SH3 domain binding glutamic acid-rich protein like 2	A_55_P2054743	1.2137	0.0296	1296
Syn3	27204	synapsin III	A_55_P2088054	1.2137	0.028	1297
Cd4	12504	CD4 antigen	A_55_P2013655	1.2134	0.026	1300
Zc4h2	245522	zinc finger, C4H2 domain containing	A_55_P2003473	1.2134	0.0275	1301
Tinagl1	94242	tubulointerstitial nephritis antigen-like 1	A_55_P2140941	1.2134	0.0231	1302
Lrba	80877	LPS-responsive beige-like anchor	A_52_P594302	1.2133	0.0215	1303
Tlr9	81897	toll-like receptor 9	A_51_P432563	1.2132	0.0205	1305
A_55_P1958961	NA		A_55_P1958961	1.2132	0.0378	1306
Acp2	11432	acid phosphatase 2, lysosomal	A_52_P30550	1.2131	0.0058	1307
Aldh18a1	56454	aldehyde dehydrogenase 18 family, member A1	A_51_P215887	1.213	0.0151	1308
A430017K17	330059	uncharacterized protein A430017K17	A_55_P2246900	1.2124	0.0291	1318
Ly6c1	17067	lymphocyte antigen 6 complex, locus C1	A_55_P1961499	1.2122	0.0383	1320
Scn8a	20273	sodium channel, voltage-gated, type VIII, alpha	A_55_P2072333	1.2116	0.0187	1322
Kcnh4	380728	potassium voltage-gated channel, subfamily H (eag-related), member 4	A_55_P2182458	1.2115	0.032	1323
Tmem91	320208	transmembrane protein 91	A_66_P110251	1.2114	0.0069	1325
Olfml3	99543	olfactomedin-like 3	A_51_P191782	1.2114	0.0063	1326
Arsb	11881	arylsulfatase B	A_51_P468415	1.2111	0.0341	1328
Crh	12918	corticotropin releasing hormone	A_55_P2071384	1.2108	0.0167	1329
Gm10183	100038393	predicted gene 10183	A_55_P2078257	1.2107	0.0063	1330
Ube4a	140630	ubiquitination factor E4A, UFD2 homolog (S. cerevisiae)	A_55_P2443568	1.2106	0.01	1331
Raver2	242570	ribonucleoprotein, PTB-binding 2	A_51_P290904	1.2106	0.0397	1332
A_55_P2302725	NA		A_55_P2302725	1.2104	0.0285	1334
Gfap	14580	glial fibrillary acidic protein	A_55_P2157245	1.2104	0.0448	1335
A_55_P2087280	NA		A_55_P2087280	1.2103	0.0238	1337
2018-03-02	224703	membrane-associated ring finger (C3HC4) 2	A_55_P2108850	1.2102	0.0303	1338
Hsph1	15505	heat shock 105kDa/110kDa protein 1	A_55_P2003513	1.2095	0.0141	1340
Kirrel3	67703	kin of IRRE like 3 (Drosophila)	A_55_P2133027	1.2094	0.0139	1342
A_55_P2092046	NA		A_55_P2092046	1.2093	0.0051	1344
3110047P20Rik	319807	RIKEN cDNA 3110047P20 gene	A_51_P379552	1.2092	0.0279	1345
A_55_P2021908	NA		A_55_P2021908	1.2086	0.0061	1349
Klk8	259277	kallikrein related-peptidase 8	A_52_P216672	1.2084	0.0152	1352
Ly6e	17069	lymphocyte antigen 6 complex, locus E	A_55_P2031436	1.2083	0.006	1353
Gm11240	667768	predicted gene 11240	A_66_P115539	1.2082	0.0145	1354
Klraq1	73825	KLRAQ motif containing 1	A_55_P2127538	1.2081	0.006	1357
Zfyve9	230597	zinc finger, FYVE domain containing 9	A_55_P2070039	1.2081	0.0081	1359
4833422M21Rik	75768	RIKEN cDNA 4833422M21 gene	A_55_P2246665	1.2079	0.0268	1360
Gm10393	100039246	predicted gene 10393	A_55_P1966327	1.2077	0.0288	1361
Mtap7d2	78283	MAP7 domain containing 2	A_66_P128058	1.2076	0.0107	1363
Diras1	208666	DIRAS family, GTP-binding RAS-like 1	A_55_P1997211	1.2076	0.0074	1364
Peli3	240518	pellino 3	A_51_P266695	1.2076	0.0208	1365
Mta3	116871	metastasis associated 3	A_55_P1971347	1.2076	0.0145	1366
Hax1	23897	HCLS1 associated X-1	A_55_P2116889	1.2075	0.0368	1367
Gm16517	110012	predicted gene, Gm16517	A_52_P562593	1.2074	0.0327	1369
Coa5	76178	cytochrome C oxidase assembly factor 5	A_55_P1962035	1.2073	0.0057	1371
Larp1	73158	La ribonucleoprotein domain family, member 1	A_51_P418908	1.2073	0.0204	1372
Gm6981	629557	glyceraldehyde-3-phosphate dehydrogenase pseudogene	A_55_P2033530	1.2072	0.0278	1373
Gm757	329360	predicted gene 757	A_55_P2045765	1.207	0.0381	1375
Rnpep	215615	arginyl aminopeptidase (aminopeptidase B)	A_51_P493558	1.2068	0.0117	1377
Atf7	223922	activating transcription factor 7	A_52_P274452	1.2065	0.0283	1378
Pde10a	23984	phosphodiesterase 10A	A_51_P419017	1.2064	0.014	1379
Gm5458	432825	predicted gene 5458	A_55_P2159506	1.2064	0.0494	1380
Cryab	12955	crystallin, alpha B	A_55_P1964408	1.2062	0.0092	1381
Trp53i11	277414	transformation related protein 53 inducible protein 11	A_55_P1955637	1.2061	0.0131	1382
ENSMUST00000089534	NA		A_55_P2046374	1.2057	0.0084	1390
Ccdc129	232016	coiled-coil domain containing 129	A_51_P344346	1.2054	0.0425	1392
Sez6	20370	seizure related gene 6	A_52_P393607	1.2052	0.019	1394
A_55_P2150361	NA		A_55_P2150361	1.205	0.0085	1395
Cp	12870	ceruloplasmin	A_55_P2111302	1.205	0.0113	1396
Gm15226	100041912	predicted gene 15226	A_55_P2046593	1.205	0.0111	1397
A_55_P2117943	NA		A_55_P2117943	1.2047	0.0249	1399
Pfn1	18643	profilin 1	A_55_P2003502	1.2044	0.0473	1401
Tcf7l2	21416	transcription factor 7 like 2, T cell specific, HMG box	A_55_P2030160	1.2042	0.035	1404
Slc6a1	232333	solute carrier family 6 (neurotransmitter transporter, GABA), member 1	A_55_P2000613	1.2038	0.023	1405
Tmem215	320500	transmembrane protein 215	A_55_P2007966	1.2038	0.0302	1406
Kansl1	76719	KAT8 regulatory NSL complex subunit 1	A_55_P2146404	1.2038	0.0217	1407
Prox1	19130	prospero-related homeobox 1	A_55_P2048751	1.2037	0.0206	1408
AA684185	100040632	expressed sequence AA684185	A_55_P2037919	1.2034	0.0241	1411
Lrig1	16206	leucine-rich repeats and immunoglobulin-like domains 1	A_55_P2109997	1.2034	0.0058	1413
Mrps10	64657	mitochondrial ribosomal protein S10	A_55_P1970740	1.2033	0.0063	1416
Yjefn3	234365	YjeF N-terminal domain containing 3	A_51_P181922	1.2031	0.0139	1417
Gabrb3	14402	gamma-aminobutyric acid (GABA) A receptor, subunit beta 3	A_52_P344138	1.2031	0.0061	1418
B3gat1	76898	beta-1,3-glucuronyltransferase 1 (glucuronosyltransferase P)	A_52_P349318	1.2026	0.0111	1422
AK011106	NA		A_55_P2037294	1.2025	0.0406	1423
A_55_P1959624	NA		A_55_P1959624	1.2023	0.0323	1425
Ptprcap	19265	protein tyrosine phosphatase, receptor type, C polypeptide-associated protein	A_51_P247359	1.2022	0.0396	1426
Rps6ka3	110651	ribosomal protein S6 kinase polypeptide 3	A_55_P2404434	1.2021	0.0098	1428
Wdr36	225348	WD repeat domain 36	A_51_P140819	1.202	0.0354	1429
Timp4	110595	tissue inhibitor of metalloproteinase 4	A_51_P355427	1.2019	0.0107	1431
Tmem44	224090	transmembrane protein 44	A_55_P2046074	1.2017	0.0075	1434
Ccdc155	384619	coiled-coil domain containing 155	A_55_P2070373	1.2017	0.008	1435
A_55_P2055299	NA		A_55_P2055299	1.201	0.028	1438
A_52_P229210	NA		A_52_P229210	1.201	0.0096	1439
Pnpla7	241274	patatin-like phospholipase domain containing 7	A_51_P276235	1.2007	0.047	1440
1110054M08Rik	68841	RIKEN cDNA 1110054M08 gene	A_52_P552547	1.2007	0.0146	1441
Slc38a6	625098	solute carrier family 38, member 6	A_55_P2022327	1.2005	0.0259	1445
Stam2	56324	signal transducing adaptor molecule (SH3 domain and ITAM motif) 2	A_55_P2174339	1.2005	0.0357	1447
Cbx6	494448	chromobox 6	A_55_P2111741	1.2004	0.0493	1448
Ergic1	67458	endoplasmic reticulum-golgi intermediate compartment (ERGIC) 1	A_52_P69707	1.2003	0.0209	1450
A_55_P2061243	NA		A_55_P2061243	1.2002	0.0202	1451
1500003O03Rik	56398	RIKEN cDNA 1500003O03 gene	A_66_P136632	1.2002	0.0093	1452
Ttll3	101100	tubulin tyrosine ligase-like family, member 3	A_55_P2069425	1.2002	0.0192	1453
Gm9983	100036543	predicted gene 9983	A_55_P1992267	1.1999	0.0317	1455
Irf6	54139	interferon regulatory factor 6	A_55_P2100973	1.1996	0.0251	1457
Acot5	217698	acyl-CoA thioesterase 5	A_55_P2038362	1.1996	0.0154	1459
Rnls	67795	renalase, FAD-dependent amine oxidase	A_51_P214251	1.1993	0.0209	1462
Map3k5	26408	mitogen-activated protein kinase kinase kinase 5	A_55_P2079967	1.1992	0.0197	1464
Ptp4a1	19243	protein tyrosine phosphatase 4a1	A_52_P516034	1.1992	0.0051	1465
Kcna6	16494	potassium voltage-gated channel, shaker-related, subfamily, member 6	A_55_P2177273	1.1989	0.028	1468
A_55_P1995442	NA		A_55_P1995442	1.1987	0.0044	1470
A_55_P2112701	NA		A_55_P2112701	1.1987	0.0113	1471
ENSMUST00000137706	NA		A_55_P2049801	1.1982	0.0336	1473
A_55_P2089158	NA		A_55_P2089158	1.1982	0.0074	1474
Cinp	67236	cyclin-dependent kinase 2 interacting protein	A_55_P2134804	1.1981	0.0071	1476
Sema5b	20357	sema domain, seven thrombospondin repeats (type 1 and type 1-like), transmembrane domain (TM) and short cytoplasmic domain, (semaphorin) 5B	A_55_P1994107	1.1981	0.0358	1477
Gm2696	100040299	predicted gene 2696	A_55_P1999240	1.198	0.0252	1478
Ttc16	338348	tetratricopeptide repeat domain 16	A_66_P124146	1.1979	0.0073	1479
Fcrl5	329693	Fc receptor-like 5	A_55_P2050727	1.1978	0.0235	1480
Vegfa	22339	vascular endothelial growth factor A	A_52_P249424	1.1976	0.0386	1484
Zfp692	103836	zinc finger protein 692	A_55_P1958133	1.1975	0.0259	1486
Cdk5rap2	214444	CDK5 regulatory subunit associated protein 2	A_55_P2112235	1.1972	0.0393	1490
Cuta	67675	cutA divalent cation tolerance homolog (E. coli)	A_55_P2174905	1.1972	0.021	1491
Tmem33	67878	transmembrane protein 33	A_52_P263201	1.1971	0.0226	1494
2900040C04Rik	72893	RIKEN cDNA 2900040C04 gene	A_55_P2152901	1.1968	0.0117	1497
Rpp21	67676	ribonuclease P 21 subunit (human)	A_55_P2143336	1.1965	0.0069	1499
Ank3	11735	ankyrin 3, epithelial	A_65_P13713	1.1964	0.0065	1500
A_55_P1994294	NA		A_55_P1994294	1.196	0.0105	1504
Snrpa	53607	small nuclear ribonucleoprotein polypeptide A	A_55_P1990092	1.196	0.0044	1505
Cep68	216543	centrosomal protein 68	A_55_P2145449	1.1959	0.0278	1506
Msi1	17690	Musashi homolog 1(Drosophila)	A_51_P296866	1.1959	0.021	1508
Kidins220	77480	kinase D-interacting substrate 220	A_55_P2082470	1.1958	0.0116	1510
Hsph1	15505	heat shock 105kDa/110kDa protein 1	A_55_P2176963	1.1958	0.0091	1511
Gm13298	545611	predicted gene 13298	A_55_P2018330	1.1956	0.0064	1512
ENSMUST00000091621	NA		A_55_P2185359	1.195	0.0092	1518
Nrxn3	18191	neurexin III	A_55_P2165088	1.1948	0.0106	1519
Disc1	244667	disrupted in schizophrenia 1	A_51_P358872	1.1948	0.0472	1520
9430060I03Rik	100037260	RIKEN cDNA 9430060I03 gene	A_55_P2046897	1.1947	0.0246	1523
Ccbl1	70266	cysteine conjugate-beta lyase 1	A_55_P2096652	1.1947	0.0075	1524
Acads	11409	acyl-Coenzyme A dehydrogenase, short chain	A_52_P367745	1.1946	0.0476	1526
Camk2a	12322	calcium/calmodulin-dependent protein kinase II alpha	A_55_P2149209	1.1946	0.0279	1527
A_55_P2067151	NA		A_55_P2067151	1.1944	0.0422	1530
Hnrnpc	15381	heterogeneous nuclear ribonucleoprotein C	A_52_P218537	1.1942	0.0179	1531
Ucp2	22228	uncoupling protein 2 (mitochondrial, proton carrier)	A_51_P297105	1.1942	0.0267	1533
Eif4ebp1	13685	eukaryotic translation initiation factor 4E binding protein 1	A_51_P330428	1.1939	0.0332	1538
Cdc123	98828	cell division cycle 123	A_55_P2008735	1.1937	0.0192	1540
Lgals4	16855	lectin, galactose binding, soluble 4	A_55_P2063257	1.1937	0.0225	1541
Zfp74	72723	zinc finger protein 74	A_55_P2044982	1.1929	0.0129	1549
A_55_P2146976	NA		A_55_P2146976	1.1927	0.0367	1551
Stt3b	68292	STT3, subunit of the oligosaccharyltransferase complex, homolog B (S. cerevisiae)	A_51_P149621	1.1922	0.0075	1555
Arhgap1	228359	Rho GTPase activating protein 1	A_55_P2325729	1.1921	0.0257	1556
Gm11937	100041488	predicted gene 11937	A_55_P2051039	1.192	0.0461	1558
Grm2	108068	glutamate receptor, metabotropic 2	A_55_P2171348	1.1919	0.0108	1559
Abcc5	27416	ATP-binding cassette, sub-family C (CFTR/MRP), member 5	A_55_P2073940	1.1914	0.0494	1563
Lrrc59	98238	leucine rich repeat containing 59	A_55_P1960972	1.1913	0.0273	1565
Slc38a3	76257	solute carrier family 38, member 3	A_51_P139030	1.1911	0.0106	1567
Cfl1	12631	cofilin 1, non-muscle	A_52_P748958	1.1911	0.0167	1568
D630004N19Rik	402747	RIKEN cDNA D630004N19 gene	A_55_P2123205	1.1908	0.0092	1569
Ctla2b	13025	cytotoxic T lymphocyte-associated protein 2 beta	A_51_P489522	1.1906	0.0126	1572
Cited4	56222	Cbp/p300-interacting transactivator, with Glu/Asp-rich carboxy-terminal domain, 4	A_52_P426768	1.1905	0.022	1573
Gm9782	630994	predicted pseudogene 9782	A_55_P2067342	1.1904	0.0257	1574
A_55_P2264321	NA		A_55_P2264321	1.1904	0.038	1575
Zfx	22764	zinc finger protein X-linked	A_55_P2166602	1.1903	0.0279	1576
Cdc42bpa	226751	CDC42 binding protein kinase alpha	A_55_P2096405	1.1902	0.0284	1577
Tmem86b	68255	transmembrane protein 86B	A_52_P183524	1.1899	0.0389	1580
6030426L16Rik	628850	RIKEN cDNA 6030426L16 gene	A_55_P2068414	1.1897	0.0307	1583
Parp6	67287	poly (ADP-ribose) polymerase family, member 6	A_55_P2079490	1.1895	0.0075	1584
Myt1l	17933	myelin transcription factor 1-like	A_55_P2056112	1.1895	0.0075	1585
Zfp574	232976	zinc finger protein 574	A_51_P243207	1.1893	0.0236	1588
Wdr13	73447	WD repeat domain 13	A_52_P493747	1.1887	0.0378	1592
Dclre1c	227525	DNA cross-link repair 1C, PSO2 homolog (S. cerevisiae)	A_52_P462203	1.1886	0.0091	1593
B4galnt1	14421	beta-1,4-N-acetyl-galactosaminyl transferase 1	A_51_P233928	1.1886	0.0192	1594
A_55_P2183389	NA		A_55_P2183389	1.1885	0.0117	1596
Eri3	140546	exoribonuclease 3	A_52_P616591	1.1885	0.0121	1598
Dlec1	320256	deleted in lung and esophageal cancer 1	A_55_P2026119	1.1883	0.0111	1601
Kiss1	280287	KiSS-1 metastasis-suppressor	A_55_P2069768	1.1882	0.0114	1603
1700001K19Rik	66323	RIKEN cDNA 1700001K19 gene	A_51_P443514	1.1881	0.0306	1604
C1qb	12260	complement component 1, q subcomponent, beta polypeptide	A_51_P351860	1.188	0.0125	1606
Whsc1	107823	Wolf-Hirschhorn syndrome candidate 1 (human)	A_55_P2113523	1.1879	0.0144	1607
Mtmr10	233315	myotubularin related protein 10	A_51_P386344	1.1878	0.0164	1608
A_55_P1997061	NA		A_55_P1997061	1.1878	0.0042	1611
Glyctk	235582	glycerate kinase	A_51_P194004	1.1875	0.0087	1614
Sap18	20220	Sin3-associated polypeptide 18	A_52_P101333	1.1874	0.0075	1615
Lsm14b	241846	LSM14 homolog B (SCD6, S. cerevisiae)	A_55_P1987131	1.1872	0.0238	1617
Fam149b	105428	family with sequence similarity 149, member B	A_52_P242445	1.1872	0.0072	1618
Lrig2	269473	leucine-rich repeats and immunoglobulin-like domains 2	A_55_P1975285	1.1871	0.0279	1621
Mm.208217	NA		A_66_P124776	1.187	0.0468	1622
A730091E23Rik	319659	RIKEN cDNA A730091E23 gene	A_55_P2238059	1.187	0.0335	1623
A_55_P1984070	NA		A_55_P1984070	1.1869	0.0111	1626
Nus1	52014	nuclear undecaprenyl pyrophosphate synthase 1 homolog (S. cerevisiae)	A_51_P292030	1.1867	0.0289	1628
Tgm3	21818	transglutaminase 3, E polypeptide	A_55_P2163493	1.1865	0.0187	1631
Epb4.9	13829	erythrocyte protein band 4.9	A_55_P1956488	1.1865	0.0128	1632
A_55_P2017660	NA		A_55_P2017660	1.1864	0.0435	1633
Kazn	71529	kazrin, periplakin interacting protein	A_52_P128068	1.1864	0.0342	1634
A_55_P2168781	NA		A_55_P2168781	1.1862	0.0065	1635
Yipf5	67180	Yip1 domain family, member 5	A_55_P2150053	1.1862	0.0049	1636
Tia1	21841	cytotoxic granule-associated RNA binding protein 1	A_66_P116912	1.1862	0.0111	1637
Fam81a	76886	family with sequence similarity 81, member A	A_51_P221510	1.1861	0.0091	1638
Ksr1	16706	kinase suppressor of ras 1	A_55_P1973233	1.186	0.038	1639
Hnrnpa3	229279	heterogeneous nuclear ribonucleoprotein A3	A_55_P2020443	1.186	0.0097	1640
Mrpl4	66163	mitochondrial ribosomal protein L4	A_55_P2103902	1.1859	0.0089	1642
Rabep1	54189	rabaptin, RAB GTPase binding effector protein 1	A_55_P2060091	1.1855	0.0267	1645
Rhbdd2	215160	rhomboid domain containing 2	A_52_P668478	1.1854	0.0281	1646
A_55_P2003927	NA		A_55_P2003927	1.1852	0.0236	1647
Trim43c	666731	tripartite motif-containing 43C	A_55_P1984314	1.1852	0.0099	1648
Tsga10	211484	testis specific 10	A_55_P2013751	1.1851	0.0175	1649
Atp2a1	11937	ATPase, Ca++ transporting, cardiac muscle, fast twitch 1	A_51_P244856	1.1851	0.0396	1651
Adam11	11488	a disintegrin and metallopeptidase domain 11	A_52_P205255	1.185	0.0204	1654
Arsk	77041	arylsulfatase K	A_52_P475080	1.1849	0.0225	1655
Bphl	68021	biphenyl hydrolase-like (serine hydrolase, breast epithelial mucin-associated antigen)	A_51_P283876	1.1845	0.0042	1658
Tnfsf12	21944	tumor necrosis factor (ligand) superfamily, member 12	A_55_P1953028	1.1845	0.0395	1659
Lepr	16847	leptin receptor	A_55_P2177911	1.1842	0.0261	1661
2310007L24Rik	75573	RIKEN cDNA 2310007L24 gene	A_55_P2105694	1.1841	0.0465	1662
Apobr	171504	apolipoprotein B receptor	A_51_P203182	1.1838	0.0312	1664
4930444A02Rik	74653	RIKEN cDNA 4930444A02 gene	A_51_P496715	1.1838	0.0063	1665
Kif19a	286942	kinesin family member 19A	A_55_P2011867	1.1835	0.0111	1667
Rgs8	67792	regulator of G-protein signaling 8	A_52_P635598	1.1832	0.011	1669
Slc25a45	107375	solute carrier family 25, member 45	A_51_P349727	1.1832	0.0173	1671
Opa1	74143	optic atrophy 1	A_55_P1964842	1.1831	0.0187	1672
Hpcal4	170638	hippocalcin-like 4	A_55_P2087681	1.1831	0.0234	1673
1700020L24Rik	66330	RIKEN cDNA 1700020L24 gene	A_51_P394921	1.1828	0.0108	1675
Capza1	12340	capping protein (actin filament) muscle Z-line, alpha 1	A_52_P401345	1.1828	0.0298	1676
Fam83f	213956	family with sequence similarity 83, member F	A_51_P519364	1.1827	0.0235	1677
Crebzf	233490	CREB/ATF bZIP transcription factor	A_55_P2031382	1.1826	0.0051	1678
Galntl4	233733	UDP-N-acetyl-alpha-D-galactosamine:polypeptide N-acetylgalactosaminyltransferase-like 4	A_55_P2107499	1.1826	0.0185	1679
6430704M03Rik	230235	RIKEN cDNA 6430704M03 gene	A_51_P307559	1.1824	0.0205	1680
Lin28a	83557	lin-28 homolog A (C. elegans)	A_55_P2074371	1.1824	0.0478	1682
Stac2	217154	SH3 and cysteine rich domain 2	A_55_P2099363	1.1822	0.0107	1687
Fam110a	73847	family with sequence similarity 110, member A	A_55_P1977071	1.1819	0.0323	1693
A_55_P2051596	NA		A_55_P2051596	1.1818	0.0266	1694
Dmkn	73712	dermokine	A_55_P2133405	1.1818	0.0494	1695
Rab13	68328	RAB13, member RAS oncogene family	A_55_P1953419	1.1817	0.0417	1698
Tenm4	23966	teneurin transmembrane protein 4	A_55_P1960655	1.1817	0.0303	1699
Ppfia4	68507	protein tyrosine phosphatase, receptor type, f polypeptide (PTPRF), interacting protein (liprin), alpha 4	A_55_P2016924	1.1817	0.0401	1701
Adi1	104923	acireductone dioxygenase 1	A_65_P11773	1.1817	0.0097	1702
Adra1b	11548	adrenergic receptor, alpha 1b	A_55_P2177721	1.1816	0.0261	1704
Ppfibp2	19024	PTPRF interacting protein, binding protein 2 (liprin beta 2)	A_55_P2170309	1.1814	0.0244	1706
Arhgdia	192662	Rho GDP dissociation inhibitor (GDI) alpha	A_55_P2047599	1.1813	0.0051	1707
Lingo3	237403	leucine rich repeat and Ig domain containing 3	A_51_P436491	1.1813	0.0125	1708
S100a16	67860	S100 calcium binding protein A16	A_66_P114627	1.1813	0.01	1709
Tnrc6b	213988	trinucleotide repeat containing 6b	A_55_P1987534	1.1812	0.0206	1710
Pacs2	217893	phosphofurin acidic cluster sorting protein 2	A_55_P2218223	1.1812	0.016	1711
Pmm2	54128	phosphomannomutase 2	A_51_P140901	1.1811	0.038	1712
Tmem115	56395	transmembrane protein 115	A_52_P429749	1.181	0.0106	1713
A_55_P2067332	NA		A_55_P2067332	1.181	0.0438	1715
Gm10101	328388	predicted gene 10101	A_52_P53470	1.1809	0.0347	1719
4930570B17Rik	75941	RIKEN cDNA 4930570B17 gene	A_55_P2280089	1.1808	0.0166	1721
Jakmip2	76217	janus kinase and microtubule interacting protein 2	A_55_P2151096	1.1807	0.0069	1722
Gm10406	100038847	predicted gene 10406	A_55_P1988010	1.1807	0.0115	1723
Nrxn3	18191	neurexin III	A_55_P2105403	1.1806	0.0212	1724
Ttll3	101100	tubulin tyrosine ligase-like family, member 3	A_55_P2075449	1.1803	0.0358	1726
Xylt2	217119	xylosyltransferase II	A_55_P2160412	1.1803	0.0328	1728
Gtpbp10	207704	GTP-binding protein 10 (putative)	A_66_P108622	1.1803	0.0432	1729
Gm13023	194227	predicted gene 13023	A_52_P175679	1.1803	0.0383	1730
Ccl9	20308	chemokine (C-C motif) ligand 9	A_51_P185660	1.1802	0.0397	1731
A_55_P2136962	NA		A_55_P2136962	1.1802	0.0358	1732
Thop1	50492	thimet oligopeptidase 1	A_51_P344878	1.1801	0.0092	1734
Pde4b	18578	phosphodiesterase 4B, cAMP specific	A_52_P423247	1.1798	0.0083	1739
A_55_P1993463	NA		A_55_P1993463	1.1798	0.0352	1740
Cideb	12684	cell death-inducing DNA fragmentation factor, alpha subunit-like effector B	A_66_P108685	1.1795	0.0069	1742
Ppp1r10	52040	protein phosphatase 1, regulatory subunit 10	A_55_P2078246	1.1794	0.0434	1743
Pex6	224824	peroxisomal biogenesis factor 6	A_52_P656565	1.1794	0.0124	1745
Htra1	56213	HtrA serine peptidase 1	A_51_P225224	1.1794	0.0303	1746
Col4a1	12826	collagen, type IV, alpha 1	A_51_P124254	1.1792	0.0083	1750
Mrps7	50529	mitchondrial ribosomal protein S7	A_51_P193302	1.1792	0.0082	1752
Ttc30b	72421	tetratricopeptide repeat domain 30B	A_52_P96748	1.1792	0.0158	1753
Pax6	18508	paired box gene 6	A_55_P2022946	1.1789	0.0358	1756
Lpl	16956	lipoprotein lipase	A_52_P257812	1.1789	0.0231	1757
Cfhr2	545366	complement factor H-related 2	A_55_P2098995	1.1788	0.0204	1758
Gm5506	433182	predicted gene 5506	A_55_P2087561	1.1788	0.0157	1759
Ubr4	69116	ubiquitin protein ligase E3 component n-recognin 4	A_52_P647607	1.1788	0.0228	1760
Hist1h4i	319158	histone cluster 1, H4i	A_55_P2174198	1.1787	0.0221	1762
Mrpl38	60441	mitochondrial ribosomal protein L38	A_51_P352562	1.1786	0.0071	1766
Zmynd8	228880	zinc finger, MYND-type containing 8	A_55_P2146483	1.1786	0.0211	1767
Lmf1	76483	lipase maturation factor 1	A_55_P2177988	1.1785	0.0252	1768
Atf6	226641	activating transcription factor 6	A_66_P139333	1.1783	0.0075	1769
Tmem62	96957	transmembrane protein 62	A_52_P404895	1.1783	0.0483	1770
A_55_P2038573	NA		A_55_P2038573	1.1782	0.0148	1771
Egln1	112405	EGL nine homolog 1 (C. elegans)	A_51_P186899	1.178	0.0079	1775
Trmt10a	108943	tRNA methyltransferase 10 homolog A (S. cerevisiae)	A_52_P45797	1.178	0.0285	1776
Rapgef4	56508	Rap guanine nucleotide exchange factor (GEF) 4	A_51_P285916	1.178	0.0184	1778
Fam71e1	75538	family with sequence similarity 71, member E1	A_55_P2134566	1.1779	0.0363	1782
A_55_P1981845	NA		A_55_P1981845	1.1778	0.0267	1785
Tbkbp1	73174	TBK1 binding protein 1	A_55_P2024463	1.1775	0.0231	1792
Txnl4a	27366	thioredoxin-like 4A	A_52_P179729	1.1775	0.0202	1793
Cartpt	27220	CART prepropeptide	A_52_P208649	1.1775	0.0104	1794
1700045I19Rik	74264	ring finger protein 138 pseudogene	A_51_P408703	1.1775	0.0185	1795
A_55_P2113466	NA		A_55_P2113466	1.1774	0.0168	1797
Alk	11682	anaplastic lymphoma kinase	A_55_P2139501	1.1773	0.0114	1798
Armcx4	100503043	armadillo repeat containing, X-linked 4	A_51_P346641	1.1773	0.0142	1800
Rarres2	71660	retinoic acid receptor responder (tazarotene induced) 2	A_52_P466147	1.177	0.0051	1804
Rgs6	50779	regulator of G-protein signaling 6	A_52_P325237	1.1768	0.0425	1807
AW551984	244810	expressed sequence AW551984	A_65_P03197	1.1768	0.0434	1808
A_55_P2101739	NA		A_55_P2101739	1.1767	0.0238	1809
Iqcd	75732	IQ motif containing D	A_51_P115655	1.1767	0.0425	1811
A_55_P2040518	NA		A_55_P2040518	1.1766	0.01	1813
A_55_P2137023	NA		A_55_P2137023	1.1765	0.0173	1815
Spcs2	66624	signal peptidase complex subunit 2 homolog (S. cerevisiae)	A_52_P937	1.1764	0.0176	1817
Gm10037	328280	predicted gene 10037	A_55_P2090929	1.1764	0.0493	1820
Tanc1	66860	tetratricopeptide repeat, ankyrin repeat and coiled-coil containing 1	A_52_P261322	1.1764	0.0246	1821
D3Bwg0562e	229791	DNA segment, Chr 3, Brigham & Women's Genetics 0562 expressed	A_55_P1954501	1.1762	0.0295	1823
A_55_P2021455	NA		A_55_P2021455	1.176	0.0075	1824
A_55_P1996817	NA		A_55_P1996817	1.1759	0.015	1826
Prrt1	260297	proline-rich transmembrane protein 1	A_55_P2129776	1.1758	0.0182	1827
Zdhhc14	224454	zinc finger, DHHC domain containing 14	A_51_P174081	1.1758	0.0145	1828
Cacnb3	12297	calcium channel, voltage-dependent, beta 3 subunit	A_51_P259009	1.1756	0.006	1830
Zfyve28	231125	zinc finger, FYVE domain containing 28	A_55_P2177623	1.1753	0.036	1832
Vps25	28084	vacuolar protein sorting 25 (yeast)	A_55_P2076639	1.1753	0.0169	1833
Actn2	11472	actinin alpha 2	A_51_P108266	1.1752	0.0152	1835
ENSMUST00000067018	NA		A_55_P2095301	1.1751	0.0242	1836
Olfr544	257926	olfactory receptor 544	A_55_P2134387	1.1749	0.0239	1839
Klf12	16597	Kruppel-like factor 12	A_52_P617636	1.1749	0.0063	1840
ENSMUST00000086601	NA		A_55_P1971330	1.1748	0.0079	1841
A_55_P2037689	NA		A_55_P2037689	1.1748	0.0166	1842
Tns1	21961	tensin 1	A_51_P365008	1.1748	0.0069	1843
Rhox8	434768	reproductive homeobox 8	A_55_P2130725	1.1746	0.0418	1849
A_55_P2074055	NA		A_55_P2074055	1.1746	0.0164	1850
Moxd1	59012	monooxygenase, DBH-like 1	A_51_P493987	1.1744	0.0192	1855
Pycrl	66194	pyrroline-5-carboxylate reductase-like	A_55_P2153296	1.1744	0.0174	1856
Agtpbp1	67269	ATP/GTP binding protein 1	A_55_P2228293	1.1743	0.0072	1857
Myh7	140781	myosin, heavy polypeptide 7, cardiac muscle, beta	A_55_P2093232	1.1743	0.0117	1858
Ndst1	15531	N-deacetylase/N-sulfotransferase (heparan glucosaminyl) 1	A_52_P135469	1.1742	0.0309	1859
Gng2	14702	guanine nucleotide binding protein (G protein), gamma 2	A_52_P263518	1.1741	0.0055	1860
Hapln3	67666	hyaluronan and proteoglycan link protein 3	A_51_P244213	1.1738	0.0296	1862
Pias4	59004	protein inhibitor of activated STAT 4	A_55_P2034858	1.1737	0.0215	1864
Bcorl1	320376	BCL6 co-repressor-like 1	A_55_P2011395	1.1736	0.022	1869
Slc50a1	19729	solute carrier family 50 (sugar transporter), member 1	A_55_P2069885	1.1735	0.0073	1870
H2afy	26914	H2A histone family, member Y	A_52_P179238	1.1735	0.0154	1871
Actn1	109711	actinin, alpha 1	A_51_P347862	1.1735	0.0089	1872
Mas1	17171	MAS1 oncogene	A_55_P2130885	1.1735	0.0069	1873
Mycbp	56309	c-myc binding protein	A_52_P408657	1.1734	0.0269	1877
Slc39a12	277468	solute carrier family 39 (zinc transporter), member 12	A_55_P2036392	1.1733	0.0268	1878
1110008P14Rik	73737	RIKEN cDNA 1110008P14 gene	A_51_P207153	1.1731	0.0192	1883
A_55_P2067351	NA		A_55_P2067351	1.1729	0.0114	1887
HM627212	NA		A_55_P2185526	1.1727	0.0352	1891
Adamts10	224697	a disintegrin-like and metallopeptidase (reprolysin type) with thrombospondin type 1 motif, 10	A_52_P671784	1.1727	0.0146	1893
Ctsd	13033	cathepsin D	A_51_P384629	1.1726	0.0075	1896
Nmnat1	66454	nicotinamide nucleotide adenylyltransferase 1	A_55_P2146374	1.1725	0.0103	1898
Gm3893	100042539	predicted gene 3893	A_55_P2102998	1.1725	0.0209	1899
Taf1b	21340	TATA box binding protein (Tbp)-associated factor, RNA polymerase I, B	A_51_P491800	1.1723	0.0284	1900
Cnnm3	94218	cyclin M3	A_55_P2167447	1.1722	0.0239	1901
Yipf3	28064	Yip1 domain family, member 3	A_51_P487278	1.1721	0.0089	1903
Mettl9	59052	methyltransferase like 9	A_51_P259861	1.172	0.0052	1908
A_55_P2085156	NA		A_55_P2085156	1.1718	0.0069	1910
BC002230	217827	cDNA sequence BC002230	A_51_P213592	1.1718	0.0302	1911
Acad10	71985	acyl-Coenzyme A dehydrogenase family, member 10	A_55_P2088490	1.1718	0.0196	1912
Cd164l2	69655	CD164 sialomucin-like 2	A_55_P2181904	1.1715	0.0197	1916
Fam135b	70363	family with sequence similarity 135, member B	A_55_P2014760	1.1714	0.0272	1919
Mzf1	109889	myeloid zinc finger 1	A_55_P2048096	1.1714	0.0492	1920
A_55_P1972222	NA		A_55_P1972222	1.1713	0.0108	1922
2200002D01Rik	72275	RIKEN cDNA 2200002D01 gene	A_51_P502872	1.1712	0.035	1924
Orc5	26429	origin recognition complex, subunit 5	A_51_P214825	1.1711	0.0313	1926
Grin1	14810	glutamate receptor, ionotropic, NMDA1 (zeta 1)	A_65_P18935	1.171	0.0153	1928
A_55_P1972448	NA		A_55_P1972448	1.1708	0.0382	1932
Cacnb2	12296	calcium channel, voltage-dependent, beta 2 subunit	A_51_P283300	1.1707	0.0179	1933
A_55_P2055217	NA		A_55_P2055217	1.1707	0.0084	1934
4930480E11Rik	74910	RIKEN cDNA 4930480E11 gene	A_55_P2043582	1.1704	0.0288	1935
Dpp7	83768	dipeptidylpeptidase 7	A_51_P440790	1.1704	0.0051	1936
Lrfn1	80749	leucine rich repeat and fibronectin type III domain containing 1	A_55_P2138906	1.1701	0.019	1941
Ap1s2	108012	adaptor-related protein complex 1, sigma 2 subunit	A_52_P488596	1.17	0.0023	1943
Prrc1	73137	proline-rich coiled-coil 1	A_51_P337897	1.17	0.0085	1944
Rexo2	104444	REX2, RNA exonuclease 2 homolog (S. cerevisiae)	A_55_P2038494	1.1698	0.0138	1946
Gm10015	100502680	predicted gene 10015	A_55_P2004153	1.1697	0.0152	1947
Gpr45	93690	G protein-coupled receptor 45	A_66_P120732	1.1697	0.0317	1948
Dlk2	106565	delta-like 2 homolog (Drosophila)	A_51_P254299	1.1695	0.009	1951
Zfpl1	81909	zinc finger like protein 1	A_51_P359485	1.1695	0.0069	1952
A_55_P1972230	NA		A_55_P1972230	1.1695	0.0049	1953
Asb18	208372	ankyrin repeat and SOCS box-containing 18	A_55_P1969015	1.1695	0.0459	1955
Gm10624	100038420	predicted gene 10624	A_55_P2064965	1.1694	0.0176	1957
Gpc5	103978	glypican 5	A_66_P125538	1.1694	0.0102	1958
A_55_P1991945	NA		A_55_P1991945	1.1693	0.021	1960
Snd1	56463	staphylococcal nuclease and tudor domain containing 1	A_52_P467140	1.1693	0.0243	1961
Car4	12351	carbonic anhydrase 4	A_55_P2114680	1.1692	0.0362	1965
Polr2l	66491	polymerase (RNA) II (DNA directed) polypeptide L	A_55_P2130256	1.169	0.0258	1969
A_55_P2005719	NA		A_55_P2005719	1.1689	0.0205	1970
Nlrc3	268857	NLR family, CARD domain containing 3	A_55_P2155546	1.1689	0.01	1971
Tmem90b	433485	transmembrane protein 90B	A_66_P137501	1.1688	0.0312	1972
Kcne1l	66240	potassium voltage-gated channel, Isk-related family, member 1-like, pseudogene	A_55_P2172832	1.1687	0.0162	1974
Nell2	54003	NEL-like 2 (chicken)	A_51_P243900	1.1686	0.0134	1975
Pcsk1n	30052	proprotein convertase subtilisin/kexin type 1 inhibitor	A_52_P496202	1.1686	0.0169	1976
Gm22	195209	predicted gene 22	A_52_P560146	1.1686	0.0483	1977
Bphl	68021	biphenyl hydrolase-like (serine hydrolase, breast epithelial mucin-associated antigen)	A_55_P2044207	1.1685	0.0069	1979
Slc25a47	104910	solute carrier family 25, member 47	A_52_P662244	1.1685	0.0229	1980
Camk1	52163	calcium/calmodulin-dependent protein kinase I	A_51_P106259	1.1685	0.0187	1981
A_55_P2076273	NA		A_55_P2076273	1.1684	0.0065	1982
Rgs6	50779	regulator of G-protein signaling 6	A_55_P2161140	1.1684	0.0156	1983
Prpf40b	54614	PRP40 pre-mRNA processing factor 40 homolog B (yeast)	A_55_P2162698	1.1683	0.0268	1985
Isyna1	71780	myo-inositol 1-phosphate synthase A1	A_51_P228658	1.1682	0.0333	1987
Stam	20844	signal transducing adaptor molecule (SH3 domain and ITAM motif) 1	A_52_P640204	1.1681	0.0341	1990
Bbip1	100503572	BBSome interacting protein 1	A_55_P1957830	1.1678	0.0075	1994
Zfp157	72154	zinc finger protein 157	A_55_P2111668	1.1678	0.0127	1995
Mprip	26936	myosin phosphatase Rho interacting protein	A_55_P1957433	1.1677	0.0221	1998
Cpd	12874	carboxypeptidase D	A_52_P359965	1.1677	0.011	2001
Kbtbd7	211255	kelch repeat and BTB (POZ) domain containing 7	A_52_P442852	1.1676	0.0206	2003
Nudt16	75686	nudix (nucleoside diphosphate linked moiety X)-type motif 16	A_51_P334789	1.1675	0.0184	2004
Npb	208990	neuropeptide B	A_55_P1952071	1.1675	0.0119	2006
Hpcal1	53602	hippocalcin-like 1	A_52_P536735	1.1674	0.014	2008
Magi3	99470	membrane associated guanylate kinase, WW and PDZ domain containing 3	A_52_P518182	1.1674	0.0198	2009
Ccnl1	56706	cyclin L1	A_51_P351481	1.1673	0.035	2010
H2-M2	14990	histocompatibility 2, M region locus 2	A_51_P191463	1.1672	0.0358	2012
Krtap19-5	16704	keratin associated protein 19-5	A_55_P2065751	1.1671	0.0319	2013
Dmtf1	23857	cyclin D binding myb-like transcription factor 1	A_55_P2076418	1.1671	0.0455	2014
Nsa2	59050	NSA2 ribosome biogenesis homolog (S. cerevisiae)	A_55_P2085616	1.1671	0.046	2016
A_55_P1984361	NA		A_55_P1984361	1.167	0.0183	2020
Hadha	97212	hydroxyacyl-Coenzyme A dehydrogenase/3-ketoacyl-Coenzyme A thiolase/enoyl-Coenzyme A hydratase (trifunctional protein), alpha subunit	A_52_P193029	1.167	0.0174	2021
Cbln4	228942	cerebellin 4 precursor protein	A_52_P432245	1.1669	0.0379	2022
A_66_P140858	NA		A_66_P140858	1.1669	0.0149	2023
Praf2	54637	PRA1 domain family 2	A_51_P309501	1.1669	0.0142	2024
Pdia6	71853	protein disulfide isomerase associated 6	A_51_P297968	1.1668	0.044	2025
Mrpl42	67270	mitochondrial ribosomal protein L42	A_52_P40367	1.1667	0.0258	2027
Tbc1d7	67046	TBC1 domain family, member 7	A_51_P425737	1.1665	0.0069	2030
Ppap2a	19012	phosphatidic acid phosphatase type 2A	A_55_P2024555	1.1665	0.006	2031
H1fx	243529	H1 histone family, member X	A_51_P114843	1.1664	0.0329	2032
Gyltl1b	228366	glycosyltransferase-like 1B	A_55_P1997105	1.1663	0.0182	2033
Rnf157	217340	ring finger protein 157	A_52_P157170	1.1663	0.0083	2035
Hist1h2ba	319177	histone cluster 1, H2ba	A_51_P180140	1.1663	0.0162	2036
Fbxo8	50753	F-box protein 8	A_55_P2074226	1.1663	0.0282	2037
Il28b	338374	interleukin 28B	A_55_P1994117	1.1663	0.047	2038
Ppt2	54397	palmitoyl-protein thioesterase 2	A_52_P238816	1.1662	0.0227	2039
Tax1bp1	52440	Tax1 (human T cell leukemia virus type I) binding protein 1	A_51_P403273	1.1662	0.006	2040
Mon1a	72825	MON1 homolog A (yeast)	A_51_P268903	1.1662	0.0261	2041
D630037F22Rik	544696	RIKEN cDNA D630037F22 gene	A_55_P2044669	1.1662	0.0419	2042
Mapk11	19094	mitogen-activated protein kinase 11	A_52_P168449	1.1661	0.0168	2043
Dyrk1b	13549	dual-specificity tyrosine-(Y)-phosphorylation regulated kinase 1b	A_55_P2021792	1.1661	0.0273	2044
2610301B20Rik	67157	RIKEN cDNA 2610301B20 gene	A_55_P2030958	1.1661	0.0051	2045
A_55_P2133679	NA		A_55_P2133679	1.1659	0.0102	2047
A_55_P2013273	NA		A_55_P2013273	1.1656	0.0083	2049
Gm10318	622629	predicted gene 10318	A_55_P1999246	1.1656	0.0142	2055
Ccdc12	72654	coiled-coil domain containing 12	A_55_P2014611	1.1654	0.0044	2060
A_55_P2146175	NA		A_55_P2146175	1.1654	0.0376	2062
Lrrc7	242274	leucine rich repeat containing 7	A_52_P407263	1.1652	0.0137	2065
Dnaic1	68922	dynein, axonemal, intermediate chain 1	A_55_P2000148	1.1652	0.0223	2067
Ipo13	230673	importin 13	A_55_P1973926	1.1651	0.0205	2070
4931415C17Rik	70966	RIKEN cDNA 4931415C17 gene	A_66_P130853	1.1651	0.0292	2071
A_55_P1975843	NA		A_55_P1975843	1.1651	0.0116	2072
E030030I06Rik	319887	RIKEN cDNA E030030I06 gene	A_55_P2150299	1.165	0.018	2073
Zmynd8	228880	zinc finger, MYND-type containing 8	A_51_P371876	1.1649	0.0305	2075
Mpp7	75739	membrane protein, palmitoylated 7 (MAGUK p55 subfamily member 7)	A_52_P17098	1.1649	0.0063	2076
Zfp385b	241494	zinc finger protein 385B	A_55_P2084910	1.1646	0.0083	2080
Slbp	20492	stem-loop binding protein	A_55_P2071799	1.1645	0.0055	2081
Gtpbp2	56055	GTP binding protein 2	A_51_P124089	1.1645	0.015	2082
Ap2m1	11773	adaptor protein complex AP-2, mu1	A_65_P19250	1.1644	0.0491	2083
Ppdpf	66496	pancreatic progenitor cell differentiation and proliferation factor homolog (zebrafish)RIKEN cDNA 2700038C09 gene	A_55_P1996583	1.1644	0.007	2084
Tmem108	81907	transmembrane protein 108	A_51_P427812	1.1643	0.028	2086
Spop	20747	speckle-type POZ protein	A_55_P1979699	1.1642	0.0148	2090
Vps39	269338	vacuolar protein sorting 39 (yeast)	A_66_P114449	1.1641	0.0103	2091
Zfp609	214812	zinc finger protein 609	A_55_P2074811	1.164	0.0214	2093
Strn4	97387	striatin, calmodulin binding protein 4	A_51_P234833	1.1638	0.0111	2095
Trub1	72133	TruB pseudouridine (psi) synthase homolog 1 (E. coli)	A_52_P654752	1.1638	0.0072	2097
N4bp1	80750	NEDD4 binding protein 1	A_52_P420216	1.1638	0.0371	2098
Pcdhb6	93877	protocadherin beta 6	A_51_P403413	1.1637	0.0101	2099
Gm5617	434402	predicted gene 5617	A_55_P2183894	1.1636	0.0106	2102
Taf10	24075	TAF10 RNA polymerase II, TATA box binding protein (TBP)-associated factor	A_66_P120260	1.1636	0.0051	2103
Ccdc13	100502861	coiled-coil domain containing 13	A_55_P2112245	1.1635	0.0095	2105
Gm10697	100042761	predicted gene 10697	A_55_P1994401	1.1635	0.0188	2106
Unc5c	22253	unc-5 homolog C (C. elegans)	A_52_P380301	1.1634	0.0105	2108
Rgs20	58175	regulator of G-protein signaling 20	A_55_P2102155	1.1634	0.0104	2110
Kcnk4	16528	potassium channel, subfamily K, member 4	A_55_P2122220	1.1633	0.0334	2112
A_55_P2053616	NA		A_55_P2053616	1.1633	0.0213	2113
Nrn1l	234700	neuritin 1-like	A_55_P2096942	1.1631	0.0092	2117
Glra1	14654	glycine receptor, alpha 1 subunit	A_55_P2005365	1.1631	0.022	2118
Kdm5b	75605	lysine (K)-specific demethylase 5B	A_55_P1960576	1.1631	0.0069	2119
Trim2	80890	tripartite motif-containing 2	A_55_P2032823	1.1631	0.0167	2121
Tmem68	72098	transmembrane protein 68	A_55_P1969850	1.163	0.0049	2123
Zyg11b	414872	zyg-ll homolog B (C. elegans)	A_55_P2467628	1.1629	0.0238	2128
Kcnk1	16525	potassium channel, subfamily K, member 1	A_52_P642488	1.1629	0.0223	2129
Sh2d5	230863	SH2 domain containing 5	A_52_P571746	1.1628	0.0145	2130
Gm13178	546849	predicted gene 13178	A_55_P2146413	1.1627	0.0362	2132
Tm9sf4	99237	transmembrane 9 superfamily protein member 4	A_51_P483922	1.1626	0.0335	2134
Cdk4	12567	cyclin-dependent kinase 4	A_55_P1998188	1.1625	0.0082	2135
Rltpr	234695	RGD motif, leucine rich repeats, tropomodulin domain and proline-rich containing	A_55_P1959550	1.1625	0.026	2137
Mapkapk2	17164	MAP kinase-activated protein kinase 2	A_52_P15008	1.1623	0.0111	2139
A_55_P1993813	NA		A_55_P1993813	1.1623	0.0181	2140
Bsn	12217	bassoon	A_52_P442169	1.1623	0.0361	2141
Pou2f2	18987	POU domain, class 2, transcription factor 2	A_55_P2057877	1.1622	0.008	2142
A_55_P2048221	NA		A_55_P2048221	1.1621	0.0085	2143
Ethe1	66071	ethylmalonic encephalopathy 1	A_51_P117618	1.1621	0.0309	2144
AV313155	107324	expressed sequence AV313155	A_55_P2251379	1.1621	0.0474	2145
Nthl1	18207	nth (endonuclease III)-like 1 (E.coli)	A_51_P341832	1.1619	0.0179	2147
Gm10766	545459	predicted gene 10766	A_55_P2044488	1.1619	0.0099	2148
A_55_P2048249	NA		A_55_P2048249	1.1618	0.0249	2149
Pkia	18767	protein kinase inhibitor, alpha	A_52_P314129	1.1617	0.0075	2151
Tnpo2	212999	transportin 2 (importin 3, karyopherin beta 2b)	A_52_P480544	1.1617	0.0151	2152
A_55_P2009439	NA		A_55_P2009439	1.1616	0.0342	2153
A_55_P1998797	NA		A_55_P1998797	1.1616	0.0051	2155
Srprb	20818	signal recognition particle receptor, B subunit	A_52_P131559	1.1615	0.0121	2156
Snx33	235406	sorting nexin 33	A_51_P225948	1.1614	0.0221	2158
B430105A11Rik	78685	RIKEN cDNA B430105A11 gene	A_55_P2209258	1.1614	0.0498	2160
Slx1b	75764	SLX1 structure-specific endonuclease subunit homolog B (S. cerevisiae)	A_51_P113773	1.1614	0.0419	2162
Ldoc1l	223732	leucine zipper, down-regulated in cancer 1-like	A_55_P2139615	1.1614	0.0075	2163
Nme1	18102	NME/NM23 nucleoside diphosphate kinase 1	A_55_P1964174	1.1613	0.0089	2164
Kcnk12	210741	potassium channel, subfamily K, member 12	A_55_P2093433	1.161	0.0245	2168
Stard9	668880	START domain containing 9	A_66_P137439	1.161	0.0104	2169
Nos1ap	70729	nitric oxide synthase 1 (neuronal) adaptor protein	A_55_P1991199	1.1608	0.0153	2171
Ubxn11	67586	UBX domain protein 11	A_55_P2005743	1.1608	0.0161	2172
Ppp1r14c	76142	protein phosphatase 1, regulatory (inhibitor) subunit 14c	A_55_P2008407	1.1607	0.0105	2175
Cuedc1	103841	CUE domain containing 1	A_51_P379409	1.1606	0.0069	2177
Cd47	16423	CD47 antigen (Rh-related antigen, integrin-associated signal transducer)	A_55_P2182483	1.1606	0.0075	2178
Pla2g6	53357	phospholipase A2, group VI	A_55_P2003096	1.1605	0.0083	2179
Srrm2	75956	serine/arginine repetitive matrix 2	A_55_P2166592	1.1604	0.0409	2181
Obsl1	98733	obscurin-like 1	A_51_P479583	1.1602	0.0075	2185
Ina	226180	internexin neuronal intermediate filament protein, alpha	A_55_P2017373	1.16	0.0075	2187
Rbm28	68272	RNA binding motif protein 28	A_51_P437786	1.1599	0.0142	2188
Gm5523	433273	glyceraldehyde-3-phosphate dehydrogenase pseudogene	A_55_P2034600	1.1598	0.0065	2190
Tpm1	22003	tropomyosin 1, alpha	A_55_P2187053	1.1598	0.0122	2192
Noxo1	71893	NADPH oxidase organizer 1	A_55_P2111907	1.1597	0.0328	2196
Rltpr	234695	RGD motif, leucine rich repeats, tropomodulin domain and proline-rich containing	A_55_P2081437	1.1597	0.0287	2197
Kctd3	226823	potassium channel tetramerisation domain containing 3	A_52_P243102	1.1597	0.0327	2198
Gm4943	239760	predicted pseudogene 4943	A_55_P1962483	1.1596	0.0165	2199
Atf2	11909	activating transcription factor 2	A_55_P2146620	1.1596	0.0153	2200
Sympk	68188	symplekin	A_51_P183275	1.1595	0.0142	2201
Hmbox1	219150	homeobox containing 1	A_55_P2175275	1.1595	0.0468	2202
Tom1l2	216810	target of myb1-like 2 (chicken)	A_55_P2152791	1.1593	0.0475	2206
Dtnb	13528	dystrobrevin, beta	A_55_P2153111	1.1593	0.0394	2207
Syne1	64009	synaptic nuclear envelope 1	A_51_P314186	1.1593	0.0253	2208
Pbrm1	66923	polybromo 1	A_55_P2042272	1.1593	0.0138	2209
Timmdc1	76916	translocase of inner mitochondrial membrane domain containing 1	A_55_P1975095	1.1592	0.0229	2214
Fn3k	63828	fructosamine 3 kinase	A_55_P2005859	1.1591	0.0226	2216
A_55_P1967224	NA		A_55_P1967224	1.159	0.0373	2217
Dclre1a	55947	DNA cross-link repair 1A, PSO2 homolog (S. cerevisiae)	A_51_P493037	1.1589	0.0339	2219
A_55_P1971093	NA		A_55_P1971093	1.1589	0.0111	2220
Ankrd34b	218440	ankyrin repeat domain 34B	A_52_P399088	1.1586	0.0326	2224
Ccdc109a	215999	coiled-coil domain containing 109A	A_55_P2141068	1.1586	0.0226	2225
Gtpbp10	207704	GTP-binding protein 10 (putative)	A_55_P2024061	1.1585	0.0058	2228
C330006K01Rik	231855	RIKEN cDNA C330006K01 gene	A_51_P118779	1.1585	0.011	2229
1010001B22Rik	75403	RIKEN cDNA 1010001B22 gene	A_55_P2388197	1.1585	0.0368	2230
Ccnd1	12443	cyclin D1	A_66_P111562	1.1584	0.0105	2231
Dhdds	67422	dehydrodolichyl diphosphate synthase	A_52_P27271	1.1583	0.0264	2234
Anapc5	59008	anaphase-promoting complex subunit 5	A_55_P2011659	1.1582	0.0051	2237
Tm2d2	69742	TM2 domain containing 2	A_51_P504588	1.1577	0.0081	2250
Gpkow	209416	G patch domain and KOW motifs	A_55_P2045602	1.1577	0.024	2251
Tfam	21780	transcription factor A, mitochondrial	A_52_P351785	1.1576	0.0413	2252
P4hb	18453	prolyl 4-hydroxylase, beta polypeptide	A_51_P311990	1.1576	0.0126	2253
Foxp1	108655	forkhead box P1	A_52_P276792	1.1576	0.0095	2254
Ubtd1	226122	ubiquitin domain containing 1	A_51_P369371	1.1575	0.039	2257
Zfp532	328977	zinc finger protein 532	A_52_P342131	1.1575	0.0142	2258
Ccdc61	232933	coiled-coil domain containing 61	A_51_P285271	1.1574	0.0168	2263
Ntrk3	18213	neurotrophic tyrosine kinase, receptor, type 3	A_52_P500274	1.1574	0.0111	2264
Padi1	18599	peptidyl arginine deiminase, type I	A_51_P439403	1.1571	0.0397	2266
Rexo1	66932	REX1, RNA exonuclease 1 homolog (S. cerevisiae)	A_51_P362013	1.157	0.0462	2268
Mus81	71711	MUS81 endonuclease homolog (yeast)	A_52_P406507	1.157	0.017	2269
Racgap1	26934	Rac GTPase-activating protein 1	A_55_P2127702	1.157	0.0128	2270
Clcn6	26372	chloride channel 6	A_55_P2081214	1.157	0.0279	2272
Gfap	14580	glial fibrillary acidic protein	A_55_P2157250	1.157	0.0447	2273
Ipcef1	320495	interaction protein for cytohesin exchange factors 1	A_51_P438657	1.1569	0.0328	2274
Tecr	106529	trans-2,3-enoyl-CoA reductase	A_51_P278550	1.1568	0.0127	2279
Cog2	76332	component of oligomeric golgi complex 2	A_55_P2123331	1.1568	0.0224	2281
Kcnip2	80906	Kv channel-interacting protein 2	A_51_P237255	1.1567	0.0171	2283
Moap1	64113	modulator of apoptosis 1	A_51_P475291	1.1566	0.0087	2284
1700052N19Rik	73419	RIKEN cDNA 1700052N19 gene	A_55_P2253980	1.1566	0.0467	2286
Stt3b	68292	STT3, subunit of the oligosaccharyltransferase complex, homolog B (S. cerevisiae)	A_52_P67200	1.1564	0.0079	2288
A_55_P2145005	NA		A_55_P2145005	1.1563	0.0459	2290
Ecm1	13601	extracellular matrix protein 1	A_51_P405397	1.1562	0.0214	2291
Ranbp10	74334	RAN binding protein 10	A_51_P221337	1.1561	0.026	2293
Tubgcp4	51885	tubulin, gamma complex associated protein 4	A_55_P2108808	1.156	0.0496	2297
Farp1	223254	FERM, RhoGEF (Arhgef) and pleckstrin domain protein 1 (chondrocyte-derived)	A_55_P2076984	1.1556	0.0092	2301
A_55_P1975837	NA		A_55_P1975837	1.1555	0.0137	2302
ENSMUST00000098958	NA		A_52_P299363	1.1555	0.0217	2304
Sh3d21	66938	SH3 domain containing 21	A_55_P1983368	1.1554	0.0248	2306
BC040756	414073	cDNA sequence BC040756	A_55_P2037777	1.1554	0.0179	2307
A_55_P2029471	NA		A_55_P2029471	1.1554	0.0399	2308
A_55_P2050044	NA		A_55_P2050044	1.1552	0.0227	2313
Atoh7	53404	atonal homolog 7 (Drosophila)	A_55_P2020760	1.1552	0.0309	2315
Bysl	53414	bystin-like	A_52_P131836	1.1551	0.0063	2318
Vegfb	22340	vascular endothelial growth factor B	A_52_P436628	1.155	0.0107	2321
Dcx	13193	doublecortin	A_52_P244349	1.155	0.0111	2322
Ubqln4	94232	ubiquilin 4	A_51_P362161	1.1548	0.0168	2325
Edem2	108687	ER degradation enhancer, mannosidase alpha-like 2	A_52_P317040	1.1547	0.0427	2327
Epc2	227867	enhancer of polycomb homolog 2 (Drosophila)	A_55_P1977593	1.1546	0.0242	2330
A_52_P675887	NA		A_52_P675887	1.1543	0.01	2334
Exosc10	50912	exosome component 10	A_51_P391825	1.1543	0.0063	2335
Depdc5	277854	DEP domain containing 5	A_55_P1984386	1.1543	0.0145	2336
Gapdh	14433	glyceraldehyde-3-phosphate dehydrogenase	A_55_P1984284	1.1542	0.0084	2337
Isca1	69046	iron-sulfur cluster assembly 1 homolog (S. cerevisiae)	A_52_P167189	1.1542	0.0161	2339
Psapl1	76943	prosaposin-like 1	A_52_P523368	1.1541	0.0142	2340
Mthfr	17769	5,10-methylenetetrahydrofolate reductase	A_52_P413947	1.1541	0.0301	2341
Mut	17850	methylmalonyl-Coenzyme A mutase	A_65_P15689	1.1541	0.0182	2343
Atp2a2	11938	ATPase, Ca++ transporting, cardiac muscle, slow twitch 2	A_52_P168097	1.1541	0.0317	2344
Ugt8a	22239	UDP galactosyltransferase 8A	A_52_P439263	1.1541	0.0082	2346
Hsd17b7	15490	hydroxysteroid (17-beta) dehydrogenase 7	A_55_P1997936	1.1541	0.0491	2347
Arhgap4	171207	Rho GTPase activating protein 4	A_55_P2173438	1.1539	0.0457	2348
Arrb2	216869	arrestin, beta 2	A_55_P1984023	1.1539	0.0122	2350
Anks1b	77531	ankyrin repeat and sterile alpha motif domain containing 1B	A_55_P1968679	1.1538	0.0089	2353
Hibadh	58875	3-hydroxyisobutyrate dehydrogenase	A_51_P165165	1.1538	0.0072	2354
Vegfa	22339	vascular endothelial growth factor A	A_52_P638895	1.1535	0.0069	2357
Slc17a8	216227	solute carrier family 17 (sodium-dependent inorganic phosphate cotransporter), member 8	A_51_P210350	1.1534	0.0242	2358
Npepps	19155	aminopeptidase puromycin sensitive	A_52_P479500	1.1532	0.0164	2360
A_55_P2121426	NA		A_55_P2121426	1.153	0.0329	2364
Npff	54615	neuropeptide FF-amide peptide precursor	A_51_P232708	1.1529	0.0409	2365
Eng	13805	endoglin	A_55_P2040936	1.1529	0.0301	2366
Crebzf	233490	CREB/ATF bZIP transcription factor	A_55_P2341950	1.1529	0.0146	2367
A_55_P2061804	NA		A_55_P2061804	1.1527	0.0169	2368
Ccdc157	216516	coiled-coil domain containing 157	A_52_P398334	1.1527	0.0312	2368
Scmh1	29871	sex comb on midleg homolog 1	A_55_P2030736	1.1527	0.0097	2370
A_55_P2040993	NA		A_55_P2040993	1.1527	0.0267	2371
Sgce	20392	sarcoglycan, epsilon	A_55_P1958160	1.1526	0.0188	2372
AI646519	99041	expressed sequence AI646519	A_55_P2359610	1.1526	0.0294	2373
A_55_P2097269	NA		A_55_P2097269	1.1525	0.0083	2375
Stard8	236920	START domain containing 8	A_51_P251129	1.1525	0.0307	2376
Dtna	13527	dystrobrevin alpha	A_51_P184300	1.1524	0.0293	2377
AK137741	NA		A_55_P2047800	1.1524	0.0143	2378
Naga	17939	N-acetyl galactosaminidase, alpha	A_51_P117130	1.1521	0.0121	2382
Hdlbp	110611	high density lipoprotein (HDL) binding protein	A_51_P416585	1.152	0.0168	2387
Ccin	442829	calicin	A_51_P518893	1.152	0.0169	2388
Idnk	75731	idnK gluconokinase homolog (E. coli)	A_52_P335609	1.1519	0.0473	2389
Abcb7	11306	ATP-binding cassette, sub-family B (MDR/TAP), member 7	A_52_P360650	1.1519	0.0147	2391
Srsf11	69207	serine/arginine-rich splicing factor 11	A_55_P2149821	1.1518	0.0196	2393
Klhdc3	71765	kelch domain containing 3	A_51_P148122	1.1518	0.0107	2394
Csdc2	105859	cold shock domain containing C2, RNA binding	A_51_P183561	1.1518	0.0198	2395
Cacng7	81904	calcium channel, voltage-dependent, gamma subunit 7	A_55_P2117407	1.1516	0.0402	2396
Car12	76459	carbonic anyhydrase 12	A_55_P2019312	1.1515	0.0181	2398
Zfp180	210135	zinc finger protein 180	A_55_P2170414	1.1515	0.0298	2399
3000002C10Rik	378954	glyceraldehyde-3-phosphate dehydrogenase pseudogene	A_55_P2091247	1.1514	0.027	2402
Hhatl	74770	hedgehog acyltransferase-like	A_51_P285077	1.1513	0.0251	2404
A_55_P2144931	NA		A_55_P2144931	1.1513	0.0276	2405
Med29	67224	mediator complex subunit 29	A_65_P17492	1.1512	0.0332	2409
Lphn1	330814	latrophilin 1	A_51_P324651	1.1511	0.0282	2410
Thra	21833	thyroid hormone receptor alpha	A_66_P102879	1.1509	0.0364	2412
Ero1l	50527	ERO1-like (S. cerevisiae)	A_51_P481693	1.1508	0.0257	2413
Cecr6	94047	cat eye syndrome chromosome region, candidate 6	A_51_P202971	1.1508	0.0237	2414
Fbxl15	68431	F-box and leucine-rich repeat protein 15	A_55_P2004427	1.1506	0.0101	2416
A_55_P2095035	NA		A_55_P2095035	1.1506	0.0308	2417
Itga9	104099	integrin alpha 9	A_51_P382970	1.1505	0.0257	2419
Phb	18673	prohibitin	A_51_P165934	1.1504	0.0063	2422
Srpk3	56504	serine/arginine-rich protein specific kinase 3	A_51_P375862	1.1502	0.0176	2426
Zdhhc3	69035	zinc finger, DHHC domain containing 3	A_52_P373798	1.1502	0.0115	2427
A_55_P2160204	NA		A_55_P2160204	1.1501	0.0119	2428
Ptprd	19266	protein tyrosine phosphatase, receptor type, D	A_55_P2227321	1.15	0.0058	2429
Iqsec1	232227	IQ motif and Sec7 domain 1	A_52_P425860	1.1498	0.0086	2432
A_55_P2056220	NA		A_55_P2056220	1.1498	0.0246	2433
Pds5b	100710	PDS5, regulator of cohesion maintenance, homolog B (S. cerevisiae)	A_52_P24783	1.1496	0.0072	2436
Camsap1	227634	calmodulin regulated spectrin-associated protein 1	A_55_P2065385	1.1496	0.0236	2437
3200002M19Rik	75430	RIKEN cDNA 3200002M19 gene	A_55_P2068154	1.1494	0.0071	2439
Rnf14	56736	ring finger protein 14	A_65_P13402	1.1492	0.0121	2444
Ift122	81896	intraflagellar transport 122	A_55_P1990735	1.1492	0.0101	2445
Sostdc1	66042	sclerostin domain containing 1	A_55_P2151388	1.149	0.0331	2449
A_55_P2099750	NA		A_55_P2099750	1.149	0.0293	2453
ENSMUST00000103570	NA		A_55_P2027360	1.1489	0.0455	2455
Gm4416	100043404	predicted gene 4416	A_55_P2058494	1.1488	0.0168	2457
Cdc42ep2	104252	CDC42 effector protein (Rho GTPase binding) 2	A_52_P155554	1.1487	0.0419	2459
Josd2	66124	Josephin domain containing 2	A_55_P2055875	1.1486	0.0438	2462
Sel1l	20338	sel-1 suppressor of lin-12-like (C. elegans)	A_52_P194242	1.1486	0.0093	2463
2018-03-05	69104	membrane-associated ring finger (C3HC4) 5	A_55_P2067842	1.1486	0.0243	2464
2010011I20Rik	67017	RIKEN cDNA 2010011I20 gene	A_52_P676198	1.1486	0.0065	2465
Rnf180	71816	ring finger protein 180	A_55_P2001593	1.1486	0.0075	2466
Ppfia2	327814	protein tyrosine phosphatase, receptor type, f polypeptide (PTPRF), interacting protein (liprin), alpha 2	A_51_P392377	1.1485	0.0128	2468
Tox4	268741	TOX high mobility group box family member 4	A_52_P276794	1.1485	0.0126	2470
Cox7a1	12865	cytochrome c oxidase, subunit VIIa 1	A_51_P148612	1.1485	0.0164	2473
Sbk1	104175	SH3-binding kinase 1	A_51_P498388	1.1484	0.0425	2474
Gnas	14683	GNAS (guanine nucleotide binding protein, alpha stimulating) complex locus	A_55_P2081313	1.1483	0.0114	2476
Zfp580	68992	zinc finger protein 580	A_51_P353882	1.1482	0.0485	2477
Kalrn	545156	kalirin, RhoGEF kinase	A_55_P2160623	1.1482	0.0114	2480
1600027N09Rik	73247	RIKEN cDNA 1600027N09 gene	A_55_P2171993	1.1482	0.023	2482
Pde4b	18578	phosphodiesterase 4B, cAMP specific	A_65_P01319	1.1479	0.0115	2485
Gm13315	625342	lactate dehydrogenase A pseudogene	A_55_P2059323	1.1478	0.0174	2487
Pvrl1	58235	poliovirus receptor-related 1	A_52_P28651	1.1478	0.013	2488
Hps1	192236	Hermansky-Pudlak syndrome 1 homolog (human)	A_51_P271603	1.1478	0.049	2489
Arhgap29	214137	Rho GTPase activating protein 29	A_55_P2110136	1.1478	0.0326	2490
Gm4889	234159	predicted gene 4889	A_55_P1965076	1.1477	0.0258	2492
Asna1	56495	arsA arsenite transporter, ATP-binding, homolog 1 (bacterial)	A_51_P469531	1.1477	0.0304	2494
Sh3gl2	20404	SH3-domain GRB2-like 2	A_55_P2130249	1.1476	0.0084	2495
B230216G23Rik	319552	RIKEN cDNA B230216G23 gene	A_51_P473646	1.1476	0.0156	2496
Mfsd1	66868	major facilitator superfamily domain containing 1	A_51_P500550	1.1476	0.011	2498
Ccdc40	207607	coiled-coil domain containing 40	A_51_P490700	1.1475	0.0279	2499
A_55_P2168189	NA		A_55_P2168189	1.1474	0.0197	2501
4933415A04Rik	75727	RIKEN cDNA 4933415A04 gene	A_51_P332932	1.1474	0.0489	2502
Gpr135	238252	G protein-coupled receptor 135	A_52_P275678	1.147	0.0279	2512
A_55_P2141585	NA		A_55_P2141585	1.1469	0.0462	2520
Bcl11b	58208	B cell leukemia/lymphoma 11B	A_51_P171772	1.1469	0.0079	2522
Ptrh1	329384	peptidyl-tRNA hydrolase 1 homolog (S. cerevisiae)	A_55_P2042462	1.1468	0.0158	2524
P4htm	74443	prolyl 4-hydroxylase, transmembrane (endoplasmic reticulum)	A_51_P292527	1.1467	0.0134	2528
Csnk1d	104318	casein kinase 1, delta	A_52_P477369	1.1466	0.0307	2531
Slc4a2	20535	solute carrier family 4 (anion exchanger), member 2	A_55_P2006018	1.1466	0.041	2532
Marveld1	277010	MARVEL (membrane-associating) domain containing 1	A_52_P541175	1.1466	0.0153	2534
Lrrc38	242735	leucine rich repeat containing 38	A_51_P446106	1.1465	0.0391	2538
Zfp143	20841	zinc finger protein 143	A_51_P319453	1.1465	0.0408	2539
Trappc2	66226	trafficking protein particle complex 2	A_55_P1969344	1.1465	0.0205	2540
Znhit3	448850	zinc finger, HIT type 3	A_52_P654618	1.1463	0.0196	2544
St3gal3	20441	ST3 beta-galactoside alpha-2,3-sialyltransferase 3	A_55_P1975430	1.1463	0.0122	2545
Thoc2	331401	THO complex 2	A_55_P2145720	1.1461	0.0301	2548
Acp1	11431	acid phosphatase 1, soluble	A_55_P2186615	1.146	0.0103	2550
Acot8	170789	acyl-CoA thioesterase 8	A_55_P2038414	1.146	0.0169	2553
A_66_P131036	NA		A_66_P131036	1.1459	0.022	2556
Atxn7l2	72522	ataxin 7-like 2	A_66_P104340	1.1459	0.0378	2557
Mdga1	74762	MAM domain containing glycosylphosphatidylinositol anchor 1	A_55_P2184339	1.1459	0.0411	2558
Slc35e4	103710	solute carrier family 35, member E4	A_55_P1964787	1.1458	0.0307	2561
A_55_P2113061	NA		A_55_P2113061	1.1458	0.0225	2562
A_55_P2149993	NA		A_55_P2149993	1.1457	0.0326	2563
E130311K13Rik	329659	RIKEN cDNA E130311K13 gene	A_55_P1953043	1.1457	0.0051	2564
Rab28	100972	RAB28, member RAS oncogene family	A_55_P1998164	1.1456	0.0176	2567
Rin1	225870	Ras and Rab interactor 1	A_51_P211765	1.1455	0.0242	2568
S100a13	20196	S100 calcium binding protein A13	A_55_P1991351	1.1454	0.0069	2572
Slc44a1	100434	solute carrier family 44, member 1	A_52_P84901	1.1453	0.0069	2573
Abcf2	27407	ATP-binding cassette, sub-family F (GCN20), member 2	A_52_P445828	1.1451	0.0093	2575
9330175M20Rik	442821	RIKEN cDNA 9330175M20 gene	A_55_P2326091	1.1451	0.0331	2576
Zfp202	80902	zinc finger protein 202	A_52_P427174	1.145	0.014	2578
Wars	22375	tryptophanyl-tRNA synthetase	A_55_P2082902	1.145	0.0216	2579
Gm8580	667338	ribosomal protein L29 pseudogene	A_55_P2064896	1.145	0.0353	2580
Fez1	235180	fasciculation and elongation protein zeta 1 (zygin I)	A_66_P102903	1.1449	0.0044	2582
Tle1	21885	transducin-like enhancer of split 1, homolog of Drosophila E(spl)	A_55_P1968362	1.1448	0.0389	2584
2610301B20Rik	67157	RIKEN cDNA 2610301B20 gene	A_55_P2429432	1.1448	0.0038	2585
Kcnip1	70357	Kv channel-interacting protein 1	A_51_P117087	1.1447	0.0092	2587
Stk16	20872	serine/threonine kinase 16	A_55_P2012689	1.1446	0.0339	2590
Elac2	68626	elaC homolog 2 (E. coli)	A_55_P2174967	1.1445	0.0194	2593
Jmjd8	72106	jumonji domain containing 8	A_51_P434776	1.1444	0.017	2596
Ptpro	19277	protein tyrosine phosphatase, receptor type, O	A_55_P2227355	1.1444	0.0246	2597
Cotl1	72042	coactosin-like 1 (Dictyostelium)	A_51_P494675	1.1439	0.0234	2603
ENSMUST00000165619	NA		A_55_P1988009	1.1439	0.0215	2605
Rfx4	71137	regulatory factor X, 4 (influences HLA class II expression)	A_51_P496309	1.1438	0.046	2609
Atp1a2	98660	ATPase, Na+/K+ transporting, alpha 2 polypeptide	A_52_P227267	1.1437	0.0162	2610
Usp25	30940	ubiquitin specific peptidase 25	A_52_P42834	1.1436	0.0085	2614
Rps16	20055	ribosomal protein S16	A_55_P2132844	1.1435	0.0112	2616
Rrp9	27966	RRP9, small subunit (SSU) processome component, homolog (yeast)	A_51_P518163	1.1435	0.0122	2617
Ahcyl1	229709	S-adenosylhomocysteine hydrolase-like 1	A_51_P206251	1.1434	0.0138	2618
Hc	15139	hemolytic complement	A_51_P155323	1.1433	0.0329	2619
Itsn1	16443	intersectin 1 (SH3 domain protein 1A)	A_55_P1994586	1.1431	0.0328	2626
Ankrd29	225187	ankyrin repeat domain 29	A_55_P2103501	1.143	0.0152	2627
D4Ertd617e	100041290	DNA segment, Chr 4, ERATO Doi 617, expressed	A_55_P2044339	1.1429	0.0159	2632
Cmtm5	67272	CKLF-like MARVEL transmembrane domain containing 5	A_55_P2080860	1.1427	0.015	2636
Wwtr1	97064	WW domain containing transcription regulator 1	A_66_P115116	1.1426	0.0051	2638
Grm5	108071	glutamate receptor, metabotropic 5	A_55_P2112464	1.1424	0.0235	2640
AU040320	100317	expressed sequence AU040320	A_52_P378914	1.1424	0.0199	2641
A_55_P2129911	NA		A_55_P2129911	1.1423	0.0092	2642
A_55_P2099061	NA		A_55_P2099061	1.1422	0.0069	2646
Abi3	66610	ABI gene family, member 3	A_51_P185906	1.1422	0.0101	2648
Isca2	74316	iron-sulfur cluster assembly 2 homolog (S. cerevisiae)	A_55_P1976805	1.1421	0.0083	2650
Cpne3	70568	copine III	A_52_P260629	1.1421	0.0098	2652
Slc35e1	270066	solute carrier family 35, member E1	A_55_P2123220	1.142	0.0384	2653
A_52_P221024	NA		A_52_P221024	1.1419	0.0096	2656
Eif2d	16865	eukaryotic translation initiation factor 2D	A_51_P109421	1.1418	0.0075	2659
Iqcc	230767	IQ motif containing C	A_52_P371063	1.1418	0.0133	2660
Gpr137	107173	G protein-coupled receptor 137	A_55_P2091974	1.1417	0.0098	2662
Tug1	544752	taurine upregulated gene 1	A_51_P119401	1.1415	0.0371	2664
Pcyt1b	236899	phosphate cytidylyltransferase 1, choline, beta isoform	A_52_P160005	1.1415	0.0455	2665
Ern1	78943	endoplasmic reticulum (ER) to nucleus signalling 1	A_51_P516705	1.1415	0.0343	2666
Epas1	13819	endothelial PAS domain protein 1	A_55_P2077448	1.1414	0.0196	2672
Chm	12662	choroidermia	A_55_P2322169	1.1413	0.0245	2674
Bcar3	29815	breast cancer anti-estrogen resistance 3	A_51_P520936	1.1413	0.0098	2675
Ybx1	22608	Y box protein 1	A_52_P187132	1.1413	0.0098	2677
Ass1	11898	argininosuccinate synthetase 1	A_55_P2143070	1.1411	0.0435	2681
Csnk2a2	13000	casein kinase 2, alpha prime polypeptide	A_51_P202964	1.1411	0.0071	2683
Tmem189	407243	transmembrane protein 189	A_55_P1980061	1.141	0.0343	2685
Dph3	105638	DPH3 homolog (KTI11, S. cerevisiae)	A_55_P2080318	1.141	0.0302	2686
A_55_P2121437	NA		A_55_P2121437	1.141	0.0173	2688
A_55_P2112105	NA		A_55_P2112105	1.141	0.0362	2689
Etv4	18612	ets variant gene 4 (E1A enhancer binding protein, E1AF)	A_55_P2078780	1.141	0.0156	2690
Fcer1g	14127	Fc receptor, IgE, high affinity I, gamma polypeptide	A_51_P405476	1.1409	0.0243	2695
A_55_P2128229	NA		A_55_P2128229	1.1408	0.0114	2697
Ctsz	64138	cathepsin Z	A_51_P256202	1.1407	0.0157	2702
Farsb	23874	phenylalanyl-tRNA synthetase, beta subunit	A_66_P109175	1.1407	0.0097	2703
Mipep	70478	mitochondrial intermediate peptidase	A_55_P2087240	1.1407	0.0265	2705
Etfa	110842	electron transferring flavoprotein, alpha polypeptide	A_55_P2133637	1.1407	0.0151	2706
Sox1	20664	SRY-box containing gene 1	A_55_P2012056	1.1406	0.0058	2707
Mea1	17256	male enhanced antigen 1	A_51_P448489	1.1405	0.0089	2710
Camk2b	12323	calcium/calmodulin-dependent protein kinase II, beta	A_55_P2150578	1.1404	0.0128	2713
Fsd1	240121	fibronectin type 3 and SPRY domain-containing protein	A_52_P377693	1.1404	0.006	2714
Neto2	74513	neuropilin (NRP) and tolloid (TLL)-like 2	A_51_P429308	1.1403	0.0211	2715
Ppip5k1	327655	diphosphoinositol pentakisphosphate kinase 1	A_55_P2055975	1.1403	0.0071	2718
Eml5	319670	echinoderm microtubule associated protein like 5	A_52_P537392	1.1402	0.0464	2720
BC043934	270185	cDNA sequence BC043934	A_55_P2184551	1.1402	0.0326	2721
A_55_P2029726	NA		A_55_P2029726	1.1401	0.0438	2723
Ttbk1	106763	tau tubulin kinase 1	A_55_P2082215	1.1401	0.0132	2725
Gm11110	100169874	predicted gene 11110	A_55_P2106058	1.14	0.0451	2726
Tsc22d4	78829	TSC22 domain family, member 4	A_51_P284466	1.1399	0.047	2729
Enox2	209224	ecto-NOX disulfide-thiol exchanger 2	A_55_P1983988	1.1398	0.0089	2731
Nrsn2	228777	neurensin 2	A_55_P2009427	1.1397	0.0182	2734
Six5	20475	sine oculis-related homeobox 5	A_51_P219385	1.1396	0.0345	2736
Ubxn2a	217379	UBX domain protein 2A	A_51_P400040	1.1396	0.0051	2739
Fam164a	67306	family with sequence similarity 164, member A	A_52_P361993	1.1394	0.0051	2742
5430400D12Rik	71339	RIKEN cDNA 5430400D12 gene	A_55_P2279575	1.1393	0.0496	2743
Cinp	67236	cyclin-dependent kinase 2 interacting protein	A_55_P2134800	1.1392	0.0164	2749
Fcgrt	14132	Fc receptor, IgG, alpha chain transporter	A_51_P161890	1.139	0.0307	2750
A_55_P2186446	NA		A_55_P2186446	1.139	0.0063	2752
Ncam1	17967	neural cell adhesion molecule 1	A_55_P2028942	1.1389	0.0233	2753
Ncbp2	68092	nuclear cap binding protein subunit 2	A_51_P151433	1.1388	0.0114	2757
Trappc2l	59005	trafficking protein particle complex 2-like	A_51_P443359	1.1387	0.015	2759
A_55_P2152836	NA		A_55_P2152836	1.1387	0.0312	2760
A_55_P2054619	NA		A_55_P2054619	1.1386	0.0073	2762
Ten1	69535	TEN1 telomerase capping complex subunit	A_51_P431554	1.1386	0.0086	2763
Pald1	27355	phosphatase domain containing, paladin 1	A_51_P116407	1.1386	0.0429	2765
Ddost	13200	dolichyl-di-phosphooligosaccharide-protein glycotransferase	A_51_P216075	1.1386	0.006	2767
6530418L21Rik	109050	RIKEN cDNA 6530418L21 gene	A_51_P113178	1.1385	0.0485	2770
Syp	20977	synaptophysin	A_55_P2008991	1.1385	0.0168	2771
Zfp110	65020	zinc finger protein 110	A_51_P475298	1.1384	0.0154	2773
Slc35c2	228875	solute carrier family 35, member C2	A_55_P1981011	1.1384	0.0121	2774
Lman2l	214895	lectin, mannose-binding 2-like	A_55_P1976490	1.1383	0.0171	2776
Fmo5	14263	flavin containing monooxygenase 5	A_55_P2026340	1.1382	0.0255	2778
Ankrd50	99696	ankyrin repeat domain 50	A_66_P133204	1.1382	0.0241	2779
Pstk	214580	phosphoseryl-tRNA kinase	A_51_P487308	1.1381	0.0248	2780
Coq7	12850	demethyl-Q 7	A_66_P137134	1.1381	0.0462	2781
Def6	23853	differentially expressed in FDCP 6	A_55_P1968928	1.1381	0.0278	2782
Arhgef1	16801	Rho guanine nucleotide exchange factor (GEF) 1	A_55_P2165160	1.1378	0.0156	2785
D19Ertd737e	76539	DNA segment, Chr 19, ERATO Doi 737, expressed	A_55_P1969987	1.1377	0.0272	2787
A_55_P2157423	NA		A_55_P2157423	1.1376	0.0113	2790
Gpx1	14775	glutathione peroxidase 1	A_52_P684378	1.1376	0.0111	2791
A_55_P2007693	NA		A_55_P2007693	1.1376	0.0164	2792
Lama2	16773	laminin, alpha 2	A_55_P2158946	1.1375	0.0379	2794
A_55_P1976903	NA		A_55_P1976903	1.1375	0.0441	2796
Ndufa3	66091	NADH dehydrogenase (ubiquinone) 1 alpha subcomplex, 3	A_55_P2079973	1.1374	0.0194	2798
Abcf1	224742	ATP-binding cassette, sub-family F (GCN20), member 1	A_51_P107234	1.1374	0.0145	2799
A_52_P163515	NA		A_52_P163515	1.1374	0.0306	2800
Adnp2	240442	ADNP homeobox 2	A_52_P179583	1.1373	0.0203	2804
Dnalc4	54152	dynein, axonemal, light chain 4	A_55_P2123421	1.1372	0.0165	2806
A_66_P123743	NA		A_66_P123743	1.1372	0.0128	2808
Copz1	56447	coatomer protein complex, subunit zeta 1	A_55_P1953485	1.137	0.0095	2812
Ntm	235106	neurotrimin	A_55_P2143688	1.137	0.0083	2813
Stim2	116873	stromal interaction molecule 2	A_55_P1971220	1.137	0.0285	2817
Cryba4	12959	crystallin, beta A4	A_55_P2000034	1.1369	0.0464	2819
ENSMUST00000100510	NA		A_55_P2102579	1.1368	0.0081	2821
Nptn	20320	neuroplastin	A_55_P2171459	1.1368	0.0111	2824
Bmp1	12153	bone morphogenetic protein 1	A_55_P2006708	1.1367	0.0461	2829
Gmeb2	229004	glucocorticoid modulatory element binding protein 2	A_51_P101228	1.1366	0.0333	2830
1700047I17Rik2	100101807	RIKEN cDNA 1700047I17 gene 2	A_55_P2449750	1.1366	0.0362	2831
Hist1h3d	319149	histone cluster 1, H3d	A_55_P2127139	1.1365	0.0069	2833
A_55_P2135049	NA		A_55_P2135049	1.1365	0.0181	2834
A_55_P2128042	NA		A_55_P2128042	1.1365	0.0415	2835
Sdk2	237979	sidekick homolog 2 (chicken)	A_52_P570543	1.1363	0.0475	2836
H2afy	26914	H2A histone family, member Y	A_55_P2058359	1.1361	0.0196	2840
Syt7	54525	synaptotagmin VII	A_51_P359173	1.1361	0.0335	2841
Ntrk3	18213	neurotrophic tyrosine kinase, receptor, type 3	A_66_P118329	1.1361	0.0157	2842
Kctd5	69259	potassium channel tetramerisation domain containing 5	A_55_P2104617	1.136	0.0339	2843
Crot	74114	carnitine O-octanoyltransferase	A_51_P489153	1.136	0.0349	2844
Smarca4	20586	SWI/SNF related, matrix associated, actin dependent regulator of chromatin, subfamily a, member 4	A_55_P2154690	1.136	0.0117	2845
Ppt1	19063	palmitoyl-protein thioesterase 1	A_55_P2082361	1.1359	0.008	2847
Casp6	12368	caspase 6	A_51_P215922	1.1359	0.0101	2848
Cpe	12876	carboxypeptidase E	A_55_P2152248	1.1359	0.0076	2849
Clip1	56430	CAP-GLY domain containing linker protein 1	A_55_P2006519	1.1358	0.0186	2850
Palm	18483	paralemmin	A_55_P1979397	1.1358	0.0307	2851
Gatsl2	80909	GATS protein-like 2	A_52_P89267	1.1357	0.0365	2855
Ntsr2	18217	neurotensin receptor 2	A_55_P1974527	1.1357	0.0175	2856
Snx9	66616	sorting nexin 9	A_55_P1957850	1.1356	0.0209	2861
AB124611	382062	cDNA sequence AB124611	A_55_P2129691	1.1356	0.0135	2863
Cpsf4	54188	cleavage and polyadenylation specific factor 4	A_52_P473975	1.1354	0.0255	2864
Tars2	71807	threonyl-tRNA synthetase 2, mitochondrial (putative)	A_55_P1992174	1.1354	0.0185	2866
Osgep	66246	O-sialoglycoprotein endopeptidase	A_51_P310548	1.1352	0.0102	2871
ENSMUST00000072532	NA		A_55_P2049365	1.1352	0.0443	2872
Gm4883	233075	predicted gene 4883	A_55_P2147191	1.1352	0.0169	2874
Nucb1	18220	nucleobindin 1	A_51_P433733	1.1351	0.0119	2875
Gpr158	241263	G protein-coupled receptor 158	A_52_P133578	1.1351	0.0073	2876
Tomm22	223696	translocase of outer mitochondrial membrane 22 homolog (yeast)	A_55_P1968276	1.1351	0.0065	2878
Gm17758	675713	hippocalcin-like protein 1-like	A_55_P2085186	1.1349	0.0376	2881
Rbfox3	52897	RNA binding protein, fox-1 homolog (C. elegans) 3	A_55_P2053372	1.1349	0.0157	2882
Bscl2	14705	Bernardinelli-Seip congenital lipodystrophy 2 homolog (human)	A_51_P196526	1.1349	0.0084	2883
Copa	12847	coatomer protein complex subunit alpha	A_55_P2185712	1.1347	0.0362	2886
Tspan11	68498	tetraspanin 11	A_52_P551851	1.1347	0.029	2888
4833439L19Rik	97820	RIKEN cDNA 4833439L19 gene	A_55_P2182112	1.1347	0.0499	2889
1810073O08Rik	72285	RIKEN cDNA 1810073O08 gene	A_55_P2396375	1.1347	0.023	2890
Ddx39b	53817	DEAD (Asp-Glu-Ala-Asp) box polypeptide 39B	A_55_P2016478	1.1346	0.0376	2892
Pgrmc1	53328	progesterone receptor membrane component 1	A_51_P144581	1.1346	0.0084	2893
Srsf5	20384	serine/arginine-rich splicing factor 5	A_55_P2157872	1.1344	0.0227	2896
Atf7	223922	activating transcription factor 7	A_65_P00881	1.1343	0.0097	2899
Dnajc30	66114	DnaJ (Hsp40) homolog, subfamily C, member 30	A_51_P430383	1.1341	0.0074	2903
Slc24a5	317750	solute carrier family 24, member 5	A_52_P69020	1.1341	0.0373	2904
Kctd8	243043	potassium channel tetramerisation domain containing 8	A_51_P448178	1.1341	0.0196	2905
Tank	21353	TRAF family member-associated Nf-kappa B activator	A_55_P2109827	1.1341	0.0447	2906
Vwa8	219189	von Willebrand factor A domain containing 8	A_55_P2112085	1.1338	0.0324	2913
Gm9731	732482	Fam58a pseudogene	A_55_P1964375	1.1336	0.014	2920
Zfp688	69234	zinc finger protein 688	A_55_P2010966	1.1335	0.0212	2921
H13	14950	histocompatibility 13	A_55_P2090406	1.1335	0.0321	2922
Ssr2	66256	signal sequence receptor, beta	A_51_P314264	1.1332	0.0063	2927
Ric3	320360	resistance to inhibitors of cholinesterase 3 homolog (C. elegans)	A_52_P34378	1.1332	0.0229	2928
Cyp2j6	13110	cytochrome P450, family 2, subfamily j, polypeptide 6	A_52_P231292	1.1332	0.0359	2931
Nlrp1a	195046	NLR family, pyrin domain containing 1A	A_55_P1955998	1.1329	0.0339	2937
B130021B11Rik	320860	RIKEN cDNA B130021B11 gene	A_55_P2414619	1.1328	0.0261	2939
A_55_P2052252	NA		A_55_P2052252	1.1328	0.029	2940
Gabrb1	14400	gamma-aminobutyric acid (GABA) A receptor, subunit beta 1	A_51_P368757	1.1327	0.0443	2942
Sgk3	170755	serum/glucocorticoid regulated kinase 3	A_55_P1957228	1.1327	0.0101	2943
1110007C09Rik	68480	RIKEN cDNA 1110007C09 gene	A_51_P252677	1.1327	0.0215	2944
BB710703	NA		A_55_P2064150	1.1327	0.0154	2945
A_55_P1954400	NA		A_55_P1954400	1.1325	0.0309	2949
Syngr1	20972	synaptogyrin 1	A_51_P270733	1.1324	0.0386	2951
Hnrnpa3	229279	heterogeneous nuclear ribonucleoprotein A3	A_55_P2058628	1.1324	0.0478	2952
Rabl5	67286	RAB, member of RAS oncogene family-like 5	A_51_P495077	1.1324	0.0224	2954
A_55_P2079599	NA		A_55_P2079599	1.1323	0.0212	2956
Sdhc	66052	succinate dehydrogenase complex, subunit C, integral membrane protein	A_55_P1983758	1.1322	0.0189	2957
Prr9	109314	proline rich 9	A_55_P2009732	1.1322	0.0322	2958
Rtn4rl1	237847	reticulon 4 receptor-like 1	A_52_P94401	1.1322	0.037	2961
A_55_P1961414	NA		A_55_P1961414	1.1322	0.0092	2962
2018-03-02	224703	membrane-associated ring finger (C3HC4) 2	A_55_P2020395	1.1322	0.0229	2964
A_55_P2075829	NA		A_55_P2075829	1.1321	0.022	2965
S100a16	67860	S100 calcium binding protein A16	A_55_P2148912	1.1321	0.0174	2966
Tmem63c	217733	transmembrane protein 63c	A_51_P204387	1.1321	0.017	2967
Fchsd1	319262	FCH and double SH3 domains 1	A_52_P456158	1.1319	0.0213	2972
Slc32a1	22348	solute carrier family 32 (GABA vesicular transporter), member 1	A_55_P1985286	1.1318	0.0137	2975
Larp7	28036	La ribonucleoprotein domain family, member 7	A_51_P211934	1.1317	0.0085	2977
Scaf1	233208	SR-related CTD-associated factor 1	A_55_P2051124	1.1317	0.0282	2978
Dos	100503659	downstream of Stk11	A_51_P436817	1.1316	0.0185	2979
Lrpap1	16976	low density lipoprotein receptor-related protein associated protein 1	A_52_P583973	1.1315	0.0065	2981
Taf10	24075	TAF10 RNA polymerase II, TATA box binding protein (TBP)-associated factor	A_66_P129029	1.1315	0.0084	2982
Clns1a	12729	chloride channel, nucleotide-sensitive, 1A	A_51_P114854	1.1315	0.007	2984
Wsb1	78889	WD repeat and SOCS box-containing 1	A_51_P271370	1.1314	0.0085	2986
Ribc1	66611	RIB43A domain with coiled-coils 1	A_51_P217706	1.1313	0.0169	2987
Cc2d1a	212139	coiled-coil and C2 domain containing 1A	A_55_P2138549	1.1312	0.0326	2990
Acot7	70025	acyl-CoA thioesterase 7	A_51_P328652	1.1312	0.0096	2992
Cyp2j13	230459	cytochrome P450, family 2, subfamily j, polypeptide 13	A_51_P476481	1.1312	0.0437	2993
Gorasp2	70231	golgi reassembly stacking protein 2	A_55_P2018507	1.1311	0.0082	2994
Fam151b	73942	family with sequence similarity 151, member B	A_51_P331781	1.131	0.0468	2995
Mlip	69642	muscular LMNA-interacting protein	A_51_P427828	1.131	0.0119	2997
Ano8	382014	anoctamin 8	A_55_P1983412	1.131	0.0217	2999
Rpl29	19944	ribosomal protein L29	A_55_P2061045	1.1309	0.0141	3002
Cog1	16834	component of oligomeric golgi complex 1	A_55_P2125841	1.1309	0.0143	3003
Zfp3	193043	zinc finger protein 3	A_52_P613643	1.1308	0.0317	3006
Iqcc	230767	IQ motif containing C	A_55_P1966714	1.1306	0.0101	3016
9930105H17Rik	100669	RIKEN cDNA 9930105H17 gene	A_55_P1966721	1.1305	0.0085	3018
A_55_P2022149	NA		A_55_P2022149	1.1303	0.0235	3023
Akt2	11652	thymoma viral proto-oncogene 2	A_55_P2066518	1.1303	0.0211	3024
Tmem44	224090	transmembrane protein 44	A_65_P10673	1.1301	0.0264	3027
Rbbp7	245688	retinoblastoma binding protein 7	A_55_P2080542	1.1301	0.0182	3028
Tacr3	21338	tachykinin receptor 3	A_52_P676947	1.13	0.0189	3035
Rps3	27050	ribosomal protein S3	A_55_P2038237	1.13	0.0367	3036
Fyco1	17281	FYVE and coiled-coil domain containing 1	A_52_P667477	1.13	0.029	3037
Poll	56626	polymerase (DNA directed), lambda	A_51_P158584	1.1299	0.0168	3039
Cx3cr1	13051	chemokine (C-X3-C) receptor 1	A_52_P99810	1.1298	0.0214	3044
Csl	71832	citrate synthase like	A_51_P335419	1.1298	0.0107	3045
Apoo	68316	apolipoprotein O	A_55_P2092776	1.1297	0.0051	3047
Gin1	252876	gypsy retrotransposon integrase 1	A_52_P392509	1.1297	0.0051	3049
Sema6b	20359	sema domain, transmembrane domain (TM), and cytoplasmic domain, (semaphorin) 6B	A_55_P1973854	1.1294	0.0186	3054
Gm2444	100039826	predicted gene 2444	A_55_P2078320	1.1293	0.0112	3055
Spon1	233744	spondin 1, (f-spondin) extracellular matrix protein	A_51_P151902	1.1293	0.0235	3056
A_55_P2068228	NA		A_55_P2068228	1.1293	0.0369	3057
1700019D03Rik	67080	RIKEN cDNA 1700019D03 gene	A_51_P498772	1.1293	0.0092	3058
A_55_P1963878	NA		A_55_P1963878	1.1293	0.0125	3059
Ncor1	20185	nuclear receptor co-repressor 1	A_52_P561927	1.1292	0.0236	3061
Mmp17	23948	matrix metallopeptidase 17	A_51_P508770	1.1292	0.0101	3062
Gm5136	368203	predicted gene 5136	A_55_P2067645	1.1292	0.0439	3064
A730017C20Rik	225583	RIKEN cDNA A730017C20 gene	A_55_P2148931	1.1291	0.023	3065
A_55_P1992164	NA		A_55_P1992164	1.1291	0.029	3066
Megf8	269878	multiple EGF-like-domains 8	A_51_P427934	1.1291	0.0193	3067
Rpsa	16785	ribosomal protein SA	A_55_P2017850	1.1291	0.0076	3068
A_55_P2026325	NA		A_55_P2026325	1.1291	0.017	3070
Gmps	229363	guanine monophosphate synthetase	A_55_P2185323	1.1289	0.037	3072
Lgals9	16859	lectin, galactose binding, soluble 9	A_55_P2070079	1.1289	0.0093	3073
Tulp3	22158	tubby-like protein 3	A_51_P437608	1.1288	0.0492	3076
Cdc42bpa	226751	CDC42 binding protein kinase alpha	A_55_P2129092	1.1287	0.0184	3079
Kdelr1	68137	KDEL (Lys-Asp-Glu-Leu) endoplasmic reticulum protein retention receptor 1	A_55_P1992762	1.1287	0.0135	3081
Rtn2	20167	reticulon 2 (Z-band associated protein)	A_51_P209930	1.1287	0.0069	3082
Zw10	26951	ZW10 homolog (Drosophila), centromere/kinetochore protein	A_51_P137007	1.1286	0.0406	3083
Cdh8	12564	cadherin 8	A_55_P1970621	1.1285	0.0151	3084
Gm6010	547008	predicted gene 6010	A_55_P2183551	1.1285	0.0195	3086
A_55_P1968600	NA		A_55_P1968600	1.1285	0.0423	3088
A_55_P2187261	NA		A_55_P2187261	1.1284	0.0361	3089
Bckdk	12041	branched chain ketoacid dehydrogenase kinase	A_51_P404413	1.1283	0.0426	3090
Unc80	329178	unc-80 homolog (C. elegans)	A_52_P72965	1.1283	0.0202	3091
Arap2	212285	ArfGAP with RhoGAP domain, ankyrin repeat and PH domain 2	A_55_P2149931	1.1283	0.0171	3092
Ctif	269037	CBP80/20-dependent translation initiation factor	A_55_P2032760	1.1283	0.0145	3094
A_55_P2135027	NA		A_55_P2135027	1.1283	0.018	3095
Txndc12	66073	thioredoxin domain containing 12 (endoplasmic reticulum)	A_51_P289881	1.1282	0.0077	3096
Prpf4b	19134	PRP4 pre-mRNA processing factor 4 homolog B (yeast)	A_55_P2132472	1.1282	0.0378	3097
Acot8	170789	acyl-CoA thioesterase 8	A_55_P2038412	1.1282	0.0317	3098
Pcdhga9	93717	protocadherin gamma subfamily A, 9	A_55_P1961863	1.1281	0.011	3099
Notum	77583	notum pectinacetylesterase homolog (Drosophila)	A_55_P2114402	1.1281	0.0423	3100
Capzb	12345	capping protein (actin filament) muscle Z-line, beta	A_55_P2064995	1.1279	0.0287	3106
Prmt3	71974	protein arginine N-methyltransferase 3	A_55_P1999157	1.1278	0.0458	3107
Pkp3	56460	plakophilin 3	A_55_P2129578	1.1277	0.0323	3111
Magee1	107528	melanoma antigen, family E, 1	A_51_P104430	1.1277	0.0044	3113
Cenpq	83815	centromere protein Q	A_51_P113003	1.1277	0.0266	3114
Trim28	21849	tripartite motif-containing 28	A_51_P323299	1.1277	0.0212	3115
Ube2l3	22195	ubiquitin-conjugating enzyme E2L 3	A_55_P2125466	1.1275	0.0221	3119
Gpr137b-ps	664862	G protein-coupled receptor 137B, pseudogene	A_55_P2066301	1.1273	0.0085	3123
Arfrp1	76688	ADP-ribosylation factor related protein 1	A_55_P2075343	1.1273	0.0089	3124
Gsk3b	56637	glycogen synthase kinase 3 beta	A_51_P514412	1.1271	0.0083	3128
Asf1a	66403	ASF1 anti-silencing function 1 homolog A (S. cerevisiae)	A_52_P10037	1.1271	0.035	3130
Lgals1	16852	lectin, galactose binding, soluble 1	A_51_P465281	1.1271	0.0291	3131
A_55_P2138097	NA		A_55_P2138097	1.127	0.0277	3132
Hnrnpul1	232989	heterogeneous nuclear ribonucleoprotein U-like 1	A_55_P2025855	1.127	0.0242	3134
A_55_P2040031	NA		A_55_P2040031	1.1269	0.0288	3135
Epb4.1l4b	54357	erythrocyte protein band 4.1-like 4b	A_55_P2108790	1.1269	0.0464	3137
Lsm12	268490	LSM12 homolog (S. cerevisiae)	A_52_P407871	1.1269	0.0231	3138
Ccdc132	73288	coiled-coil domain containing 132	A_51_P181002	1.1268	0.0315	3139
Nudt5	53893	nudix (nucleoside diphosphate linked moiety X)-type motif 5	A_55_P2070825	1.1268	0.0102	3140
Sorcs1	58178	VPS10 domain receptor protein SORCS 1	A_55_P2044587	1.1267	0.0482	3142
Cxcl14	57266	chemokine (C-X-C motif) ligand 14	A_51_P209183	1.1267	0.0173	3144
Ppid	67738	peptidylprolyl isomerase D (cyclophilin D)	A_55_P2016249	1.1266	0.0384	3145
Vps25	28084	vacuolar protein sorting 25 (yeast)	A_66_P134040	1.1265	0.0071	3149
Tarsl2	272396	threonyl-tRNA synthetase-like 2	A_51_P340355	1.1264	0.036	3150
A_55_P2022539	NA		A_55_P2022539	1.1263	0.0358	3152
Heatr5b	320473	HEAT repeat containing 5B	A_51_P403049	1.1263	0.0379	3155
Napb	17957	N-ethylmaleimide sensitive fusion protein attachment protein beta	A_55_P1972084	1.1262	0.0125	3158
Nup188	227699	nucleoporin 188	A_51_P312550	1.1262	0.0294	3159
Ptpn12	19248	protein tyrosine phosphatase, non-receptor type 12	A_51_P447668	1.1261	0.0182	3160
Zmym4	67785	zinc finger, MYM-type 4	A_52_P208727	1.1261	0.0073	3161
Kcnq4	60613	potassium voltage-gated channel, subfamily Q, member 4	A_55_P2086198	1.1259	0.0452	3166
Med24	23989	mediator complex subunit 24	A_55_P2036459	1.1259	0.0249	3167
Ncf1	17969	neutrophil cytosolic factor 1	A_55_P2071466	1.1258	0.0497	3170
A_55_P1970642	NA		A_55_P1970642	1.1258	0.0211	3171
Rpap2	231571	RNA polymerase II associated protein 2	A_55_P2184905	1.1258	0.0101	3172
Lias	79464	lipoic acid synthetase	A_55_P1963718	1.1258	0.0326	3174
Senp8	71599	SUMO/sentrin specific peptidase 8	A_55_P2075884	1.1257	0.0489	3178
Cd34	12490	CD34 antigen	A_55_P2009225	1.1256	0.0361	3181
Mll5	69188	myeloid/lymphoid or mixed-lineage leukemia 5	A_55_P2078776	1.1256	0.0445	3185
Cyp2d11	545123	cytochrome P450, family 2, subfamily d, polypeptide 11	A_66_P135700	1.1256	0.0408	3187
Irf2bp1	272359	interferon regulatory factor 2 binding protein 1	A_52_P381953	1.1255	0.0377	3188
Clip3	76686	CAP-GLY domain containing linker protein 3	A_52_P108845	1.1255	0.0459	3189
Inpp5e	64436	inositol polyphosphate-5-phosphatase E	A_66_P119191	1.1254	0.0092	3190
Ccdc124	234388	coiled-coil domain containing 124	A_51_P370825	1.1254	0.0096	3191
Clptm1l	218335	CLPTM1-like	A_51_P517787	1.1254	0.0063	3193
Ncaph2	52683	non-SMC condensin II complex, subunit H2	A_66_P100021	1.1253	0.0124	3194
Lrrc16b	268747	leucine rich repeat containing 16B	A_52_P328365	1.1253	0.0194	3196
Ccpg1	72278	cell cycle progression 1	A_52_P585233	1.1253	0.0096	3197
A_55_P1957393	NA		A_55_P1957393	1.1253	0.0171	3199
Cbx6	494448	chromobox 6	A_51_P221428	1.1252	0.0207	3200
Thap4	67026	THAP domain containing 4	A_51_P345110	1.1251	0.0052	3205
A_55_P2148744	NA		A_55_P2148744	1.1249	0.0111	3208
Atp2b2	11941	ATPase, Ca++ transporting, plasma membrane 2	A_51_P256384	1.1247	0.0443	3211
Snx15	69024	sorting nexin 15	A_51_P205968	1.1247	0.0075	3212
Thoc6	386612	THO complex 6 homolog (Drosophila)	A_55_P2169849	1.1247	0.0081	3213
Mia3	338366	melanoma inhibitory activity 3	A_66_P139460	1.1247	0.0482	3214
Tmem151a	381199	transmembrane protein 151A	A_55_P1967752	1.1247	0.0122	3215
A_55_P2175272	NA		A_55_P2175272	1.1246	0.0086	3216
Plcb3	18797	phospholipase C, beta 3	A_66_P109577	1.1245	0.0204	3220
Lrp3	435965	low density lipoprotein receptor-related protein 3	A_52_P178866	1.1244	0.0455	3221
Wwc1	211652	WW, C2 and coiled-coil domain containing 1	A_55_P2133165	1.1244	0.022	3223
Nfic	18029	nuclear factor I/C	A_51_P477419	1.1243	0.0289	3226
Ntsr2	18217	neurotensin receptor 2	A_52_P266686	1.1243	0.0121	3227
Zfp14	243906	zinc finger protein 14	A_55_P2122380	1.1242	0.0312	3228
A_55_P2136413	NA		A_55_P2136413	1.1239	0.0197	3236
Uqcr10	66152	ubiquinol-cytochrome c reductase, complex III subunit X	A_55_P2136765	1.1238	0.0306	3238
Lmf2	105847	lipase maturation factor 2	A_52_P54238	1.1238	0.0045	3239
Pcbp2	18521	poly(rC) binding protein 2	A_55_P1980316	1.1238	0.0311	3241
Apbb2	11787	amyloid beta (A4) precursor protein-binding, family B, member 2	A_55_P2027766	1.1238	0.0281	3243
Ggt7	207182	gamma-glutamyltransferase 7	A_52_P628580	1.1236	0.0179	3248
Irak2	108960	interleukin-1 receptor-associated kinase 2	A_55_P2082979	1.1236	0.0382	3250
Pex6	224824	peroxisomal biogenesis factor 6	A_55_P2162530	1.1236	0.0184	3252
Scly	50880	selenocysteine lyase	A_51_P133369	1.1236	0.0053	3253
Cit	12704	citron	A_55_P1999633	1.1235	0.0317	3254
4930471M23Rik	74919	RIKEN cDNA 4930471M23 gene	A_51_P343889	1.1235	0.0178	3256
Cars2	71941	cysteinyl-tRNA synthetase 2 (mitochondrial)(putative)	A_51_P380401	1.1235	0.009	3258
Ndn	17984	necdin	A_52_P451644	1.1233	0.0298	3261
Clta	12757	clathrin, light polypeptide (Lca)	A_55_P2128794	1.1233	0.0108	3262
Pbrm1	66923	polybromo 1	A_55_P2042277	1.1233	0.0168	3263
Lrp1	16971	low density lipoprotein receptor-related protein 1	A_51_P193794	1.1233	0.0218	3264
Fam185a	330050	family with sequence similarity 185, member A	A_51_P431734	1.1233	0.0323	3265
Ahcyl2	74340	S-adenosylhomocysteine hydrolase-like 2	A_55_P2266977	1.1232	0.0075	3266
Ddah1	69219	dimethylarginine dimethylaminohydrolase 1	A_51_P307168	1.1232	0.0187	3269
Hook3	320191	hook homolog 3 (Drosophila)	A_51_P176387	1.1232	0.0295	3270
Rnf181	66510	ring finger protein 181	A_51_P143915	1.1231	0.0162	3271
Tcf20	21411	transcription factor 20	A_55_P2028977	1.123	0.0366	3274
Gm15645	626055	predicted gene 15645	A_55_P2000658	1.123	0.0106	3275
Slc41a2	338365	solute carrier family 41, member 2	A_51_P219505	1.1229	0.0081	3281
Psd	73728	pleckstrin and Sec7 domain containing	A_51_P251205	1.1228	0.0352	3284
Eaf2	106389	ELL associated factor 2	A_55_P2102621	1.1228	0.0121	3286
Rock2	19878	Rho-associated coiled-coil containing protein kinase 2	A_51_P320444	1.1228	0.0088	3287
Sgtb	218544	small glutamine-rich tetratricopeptide repeat (TPR)-containing, beta	A_51_P433769	1.1228	0.0139	3288
1500003O03Rik	56398	RIKEN cDNA 1500003O03 gene	A_52_P465121	1.1227	0.0104	3289
Zfp609	214812	zinc finger protein 609	A_55_P2075303	1.1227	0.0382	3291
Gm16039	100036521	predicted gene 16039	A_52_P62011	1.1226	0.0247	3293
A_55_P2156435	NA		A_55_P2156435	1.1226	0.0072	3294
Gapdh	14433	glyceraldehyde-3-phosphate dehydrogenase	A_55_P1965725	1.1225	0.0215	3295
A_66_P100601	NA		A_66_P100601	1.1225	0.0414	3296
Pak1	18479	p21 protein (Cdc42/Rac)-activated kinase 1	A_52_P663600	1.1225	0.0061	3297
Fam100a	207740	family with sequence similarity 100, member A	A_52_P54856	1.1225	0.0262	3298
Ypel3	66090	yippee-like 3 (Drosophila)	A_55_P1961567	1.1225	0.0354	3299
Traf6	22034	TNF receptor-associated factor 6	A_55_P1998380	1.1224	0.0188	3300
A_55_P2060938	NA		A_55_P2060938	1.1224	0.0373	3301
Eif4b	75705	eukaryotic translation initiation factor 4B	A_51_P151271	1.1223	0.0117	3302
Lmf1	76483	lipase maturation factor 1	A_55_P1991075	1.1223	0.0069	3303
Strap	20901	serine/threonine kinase receptor associated protein	A_66_P106375	1.1223	0.015	3304
Syt3	20981	synaptotagmin III	A_55_P1975973	1.1223	0.0332	3305
Tmem66	67887	transmembrane protein 66	A_51_P484753	1.1223	0.0167	3306
A_55_P2176292	NA		A_55_P2176292	1.1222	0.0358	3308
Commd4	66199	COMM domain containing 4	A_51_P353592	1.1222	0.0075	3309
D9Ertd720e	52145	DNA segment, Chr 9, ERATO Doi 720, expressed	A_55_P2295671	1.1221	0.05	3311
A_55_P2028666	NA		A_55_P2028666	1.1221	0.0145	3312
Drd1a	13488	dopamine receptor D1A	A_52_P366764	1.1221	0.0095	3313
Calcoco1	67488	calcium binding and coiled coil domain 1	A_51_P136792	1.1221	0.038	3314
Slc25a26	67582	solute carrier family 25 (mitochondrial carrier, phosphate carrier), member 26	A_52_P313856	1.122	0.0428	3315
Gm13298	545611	predicted gene 13298	A_55_P2033481	1.122	0.0309	3317
Slc46a1	52466	solute carrier family 46, member 1	A_55_P2168301	1.122	0.0154	3318
Mfsd5	106073	major facilitator superfamily domain containing 5	A_51_P295449	1.122	0.0114	3319
Zfp821	75871	zinc finger protein 821	A_52_P367774	1.122	0.0069	3320
Gm9079	668272	transmembrane emp24 domain trafficking protein 2 pseudogene	A_55_P1958833	1.122	0.0111	3321
Appl1	72993	adaptor protein, phosphotyrosine interaction, PH domain and leucine zipper containing 1	A_51_P488510	1.1219	0.007	3324
Cckbr	12426	cholecystokinin B receptor	A_52_P596375	1.1219	0.0136	3325
A_55_P1996818	NA		A_55_P1996818	1.1218	0.0091	3326
Myl12b	67938	myosin, light chain 12B, regulatory	A_55_P2139407	1.1218	0.019	3328
Ptp4a3	19245	protein tyrosine phosphatase 4a3	A_51_P322273	1.1217	0.0169	3329
A_55_P1987023	NA		A_55_P1987023	1.1217	0.0145	3330
Nme1	18102	NME/NM23 nucleoside diphosphate kinase 1	A_55_P2100120	1.1216	0.0207	3332
Kank4	242553	KN motif and ankyrin repeat domains 4	A_52_P281145	1.1216	0.0426	3336
Rad23b	19359	RAD23b homolog (S. cerevisiae)	A_65_P10180	1.1215	0.0126	3338
Gipc2	54120	GIPC PDZ domain containing family, member 2	A_51_P446131	1.1214	0.0459	3340
Gm8225	666668	ribosomal protein S2 pseudogene	A_55_P2030859	1.1212	0.0205	3342
BC051019	57355	cDNA sequence BC051019	A_55_P2038187	1.1212	0.0257	3344
ENSMUST00000165691	NA		A_52_P401311	1.1211	0.0217	3345
Ahcyl1	229709	S-adenosylhomocysteine hydrolase-like 1	A_51_P296328	1.121	0.0187	3346
Slbp	20492	stem-loop binding protein	A_55_P2071802	1.121	0.0114	3347
Sec31a	69162	Sec31 homolog A (S. cerevisiae)	A_55_P2084812	1.121	0.0358	3348
Efr3a	76740	EFR3 homolog A (S. cerevisiae)	A_55_P1993493	1.1209	0.0111	3349
Rxrg	20183	retinoid X receptor gamma	A_55_P2044359	1.1208	0.0156	3351
A_55_P2008982	NA		A_55_P2008982	1.1208	0.0241	3352
Pa2g4	18813	proliferation-associated 2G4	A_52_P365896	1.1207	0.0071	3353
Ppm1h	319468	protein phosphatase 1H (PP2C domain containing)	A_65_P18948	1.1207	0.0225	3354
Aldh1a1	11668	aldehyde dehydrogenase family 1, subfamily A1	A_51_P334942	1.1207	0.0069	3355
M6pr	17113	mannose-6-phosphate receptor, cation dependent	A_55_P2054311	1.1207	0.0153	3357
Plekhb2	226971	pleckstrin homology domain containing, family B (evectins) member 2	A_52_P220229	1.1206	0.0161	3361
Cpne9	211232	copine family member IX	A_51_P147766	1.1206	0.0386	3362
Wdr24	268933	WD repeat domain 24	A_51_P249537	1.1204	0.0126	3367
A_55_P2125868	NA		A_55_P2125868	1.1204	0.006	3368
Acvr1	11477	activin A receptor, type 1	A_55_P2102693	1.1203	0.0098	3369
2018-03-06	223455	membrane-associated ring finger (C3HC4) 6	A_55_P2038504	1.1202	0.0259	3370
A_55_P2167005	NA		A_55_P2167005	1.1202	0.0162	3371
Arpc4	68089	actin related protein 2/3 complex, subunit 4	A_55_P2013088	1.1202	0.0137	3372
Lynx1	23936	Ly6/neurotoxin 1	A_51_P128667	1.1202	0.0197	3373
Hmmr	15366	hyaluronan mediated motility receptor (RHAMM)	A_55_P1991718	1.1202	0.0468	3375
Rnps1	19826	ribonucleic acid binding protein S1	A_55_P2109342	1.1201	0.0106	3378
Cd47	16423	CD47 antigen (Rh-related antigen, integrin-associated signal transducer)	A_51_P221014	1.1201	0.0111	3379
A_55_P2080243	NA		A_55_P2080243	1.1201	0.0157	3380
A_55_P2082778	NA		A_55_P2082778	1.12	0.0212	3383
ENSMUST00000095717	NA		A_55_P2108689	1.1199	0.0175	3386
Tubgcp4	51885	tubulin, gamma complex associated protein 4	A_55_P2108803	1.1199	0.0393	3387
Ints9	210925	integrator complex subunit 9	A_51_P491051	1.1199	0.0205	3388
Gjb1	14618	gap junction protein, beta 1	A_55_P2096967	1.1198	0.0424	3390
A_55_P2048813	NA		A_55_P2048813	1.1198	0.0383	3391
Dclk1	13175	doublecortin-like kinase 1	A_51_P270355	1.1198	0.0338	3393
A_55_P1962314	NA		A_55_P1962314	1.1198	0.0078	3394
Cnppd1	69171	cyclin Pas1/PHO80 domain containing 1	A_55_P1995417	1.1197	0.036	3395
Klhdc2	69554	kelch domain containing 2	A_51_P341571	1.1197	0.0091	3396
Ndor1	78797	NADPH dependent diflavin oxidoreductase 1	A_55_P2335695	1.1196	0.0237	3399
Cln3	12752	ceroid lipofuscinosis, neuronal 3, juvenile (Batten, Spielmeyer-Vogt disease)	A_55_P1977917	1.1196	0.0194	3400
Tgoln1	22134	trans-golgi network protein	A_52_P143477	1.1196	0.0134	3401
Mbnl2	105559	muscleblind-like 2	A_55_P2106265	1.1195	0.0353	3402
Rexo2	104444	REX2, RNA exonuclease 2 homolog (S. cerevisiae)	A_51_P116088	1.1194	0.0128	3404
Slc46a1	52466	solute carrier family 46, member 1	A_55_P2081805	1.1192	0.0212	3409
Rell2	225392	RELT-like 2	A_55_P2093168	1.1192	0.0407	3410
Akr1b10	67861	aldo-keto reductase family 1, member B10 (aldose reductase)	A_55_P2095196	1.1192	0.014	3411
A_55_P2139881	NA		A_55_P2139881	1.1191	0.0407	3413
Gm12620	544782	poly(A) binding protein, cytoplasmic 4 pseudogene	A_55_P2186808	1.1191	0.0326	3416
Slc25a16	73132	solute carrier family 25 (mitochondrial carrier, Graves disease autoantigen), member 16	A_52_P458870	1.119	0.0242	3420
Sh2b1	20399	SH2B adaptor protein 1	A_52_P576100	1.119	0.0264	3421
Tubb4a	22153	tubulin, beta 4A class IVA	A_51_P315795	1.1189	0.0237	3424
Tmem17	103765	transmembrane protein 17	A_52_P152631	1.1189	0.0042	3425
Dnajc6	72685	DnaJ (Hsp40) homolog, subfamily C, member 6	A_55_P2146304	1.1189	0.0075	3426
Ankrd40	71452	ankyrin repeat domain 40	A_52_P533779	1.1188	0.0238	3428
Lrrc24	378937	leucine rich repeat containing 24	A_52_P11402	1.1187	0.0368	3430
Eral1	57837	Era (G-protein)-like 1 (E. coli)	A_55_P2024640	1.1185	0.029	3435
9330151L19Rik	414085	RIKEN cDNA 9330151L19 gene	A_51_P120066	1.1185	0.0488	3437
Ahsa1	217737	AHA1, activator of heat shock protein ATPase 1	A_51_P173564	1.1184	0.02	3443
Btbd6	399566	BTB (POZ) domain containing 6	A_52_P635271	1.1182	0.0292	3447
A_55_P2045903	NA		A_55_P2045903	1.1181	0.042	3453
Rspo2	239405	R-spondin 2 homolog (Xenopus laevis)	A_51_P222337	1.1179	0.0375	3460
Rfx1	19724	regulatory factor X, 1 (influences HLA class II expression)	A_52_P523480	1.1179	0.0162	3461
Ccng1	12450	cyclin G1	A_52_P612803	1.1179	0.0189	3462
Bag6	224727	BCL2-associated athanogene 6	A_55_P2063795	1.1179	0.0125	3463
A_55_P2120843	NA		A_55_P2120843	1.1179	0.0235	3464
4732418C07Rik	230648	RIKEN cDNA 4732418C07 gene	A_55_P1984297	1.1177	0.0212	3467
Tmem64	100201	transmembrane protein 64	A_52_P10017	1.1177	0.023	3470
Pde9a	18585	phosphodiesterase 9A	A_51_P383194	1.1177	0.01	3471
A_55_P1997628	NA		A_55_P1997628	1.1176	0.0136	3473
2310036O22Rik	68544	RIKEN cDNA 2310036O22 gene	A_51_P286321	1.1176	0.044	3476
Dgcr8	94223	DiGeorge syndrome critical region gene 8	A_55_P2108067	1.1176	0.0225	3477
Rnf126	70294	ring finger protein 126	A_55_P2071300	1.1175	0.0096	3478
Wtap	60532	Wilms' tumour 1-associating protein	A_65_P06611	1.1175	0.0268	3479
Lrrc41	230654	leucine rich repeat containing 41	A_51_P212419	1.1175	0.0198	3481
A_66_P128694	NA		A_66_P128694	1.1175	0.0102	3482
A_55_P2162152	NA		A_55_P2162152	1.1175	0.0111	3483
Gm5786	544872	ribosomal protein S2 pseudogene	A_55_P2133901	1.1174	0.0169	3485
Sts	20905	steroid sulfatase	A_51_P377526	1.1174	0.019	3487
Mtap1b	17755	microtubule-associated protein 1B	A_52_P360330	1.1173	0.0435	3489
Rala	56044	v-ral simian leukemia viral oncogene homolog A (ras related)	A_52_P672740	1.1173	0.0135	3491
Gm10384	100038735	predicted gene 10384	A_55_P2120526	1.1172	0.0439	3493
A_55_P2093650	NA		A_55_P2093650	1.1172	0.0244	3494
Snta1	20648	syntrophin, acidic 1	A_55_P1960491	1.1171	0.0475	3496
Rps2	16898	ribosomal protein S2	A_55_P2070347	1.117	0.0121	3499
Dpp3	75221	dipeptidylpeptidase 3	A_51_P147373	1.117	0.0051	3501
Prkar2b	19088	protein kinase, cAMP dependent regulatory, type II beta	A_66_P112436	1.117	0.0218	3502
D17Wsu92e	224647	DNA segment, Chr 17, Wayne State University 92, expressed	A_51_P397920	1.1169	0.023	3504
Dab1	13131	disabled 1	A_52_P392216	1.1169	0.03	3505
ENSMUST00000071172	NA		A_55_P2051176	1.1167	0.0358	3511
Atp2b3	320707	ATPase, Ca++ transporting, plasma membrane 3	A_55_P2013184	1.1166	0.0426	3513
Cnbp	12785	cellular nucleic acid binding protein	A_51_P448203	1.1166	0.006	3515
Rpn1	103963	ribophorin I	A_51_P379710	1.1165	0.0052	3517
A_55_P2060996	NA		A_55_P2060996	1.1165	0.0069	3518
Sepn1	74777	selenoprotein N, 1	A_55_P1979595	1.1165	0.0069	3519
Myd88	17874	myeloid differentiation primary response gene 88	A_52_P282762	1.1165	0.0402	3520
Ralyl	76897	RALY RNA binding protein-like	A_52_P38011	1.1164	0.043	3524
Snapin	20615	SNAP-associated protein	A_52_P588539	1.1164	0.0117	3525
A_55_P2163669	NA		A_55_P2163669	1.1164	0.0389	3528
Dgkh	380921	diacylglycerol kinase, eta	A_55_P1970650	1.1161	0.0295	3536
Hexa	15211	hexosaminidase A	A_51_P282667	1.1161	0.0409	3539
A_55_P1967332	NA		A_55_P1967332	1.1161	0.0198	3540
ENSMUST00000110042	NA		A_55_P2049532	1.116	0.0292	3541
Fbxo18	50755	F-box protein 18	A_55_P2139640	1.116	0.0067	3543
Ubr1	22222	ubiquitin protein ligase E3 component n-recognin 1	A_51_P144249	1.116	0.0128	3544
Mrps15	66407	mitochondrial ribosomal protein S15	A_51_P333099	1.1159	0.0063	3545
Ntrk2	18212	neurotrophic tyrosine kinase, receptor, type 2	A_55_P2006792	1.1159	0.0357	3547
Cpne8	66871	copine VIII	A_52_P383653	1.1159	0.014	3548
Kcnk13	217826	potassium channel, subfamily K, member 13	A_51_P167763	1.1156	0.0368	3554
Sdccag8	76816	serologically defined colon cancer antigen 8	A_55_P1981336	1.1156	0.0243	3555
Cdadc1	71891	cytidine and dCMP deaminase domain containing 1	A_55_P1984366	1.1155	0.0079	3556
Cdipt	52858	CDP-diacylglycerol--inositol 3-phosphatidyltransferase (phosphatidylinositol synthase)	A_51_P408471	1.1155	0.0102	3559
Mfn2	170731	mitofusin 2	A_55_P2172747	1.1154	0.01	3561
Ppfia1	233977	protein tyrosine phosphatase, receptor type, f polypeptide (PTPRF), interacting protein (liprin), alpha 1	A_55_P2051337	1.1154	0.037	3562
Rnf34	80751	ring finger protein 34	A_51_P509211	1.1153	0.0162	3566
4930525G20Rik	320163	RIKEN cDNA 4930525G20 gene	A_55_P2326260	1.1153	0.0484	3567
2310061I04Rik	69662	RIKEN cDNA 2310061I04 gene	A_52_P180565	1.1152	0.0163	3573
C1galt1c1	59048	C1GALT1-specific chaperone 1	A_51_P503303	1.1151	0.0163	3575
Clec2l	665180	C-type lectin domain family, member L	A_55_P2164619	1.1151	0.0077	3577
Adcy5	224129	adenylate cyclase 5	A_66_P120414	1.1151	0.0359	3578
Dos	100503659	downstream of Stk11	A_55_P2123101	1.115	0.0141	3580
A_55_P1954860	NA		A_55_P1954860	1.1149	0.0295	3582
Pa2g4	18813	proliferation-associated 2G4	A_55_P2117146	1.1149	0.0197	3584
Matr3	17184	matrin 3	A_55_P2151751	1.1149	0.014	3585
Mageh1	75625	melanoma antigen, family H, 1	A_51_P497692	1.1148	0.0245	3586
Lhfp	108927	lipoma HMGIC fusion partner	A_51_P505868	1.1147	0.0075	3589
Mpp1	17524	membrane protein, palmitoylated	A_55_P2079520	1.1147	0.0143	3591
Sec61b	66212	Sec61 beta subunit	A_66_P112593	1.1146	0.0358	3593
Qrsl1	76563	glutaminyl-tRNA synthase (glutamine-hydrolyzing)-like 1	A_51_P243930	1.1146	0.0079	3596
4930503L19Rik	269033	RIKEN cDNA 4930503L19 gene	A_52_P100185	1.1146	0.0143	3597
A_55_P1992470	NA		A_55_P1992470	1.1145	0.0101	3598
Eci1	13177	enoyl-Coenzyme A delta isomerase 1	A_51_P105589	1.1145	0.026	3599
A_55_P2153631	NA		A_55_P2153631	1.1144	0.0334	3601
Snx10	71982	sorting nexin 10	A_66_P110343	1.1144	0.0083	3604
LOC636901	636901	40S ribosomal protein SA-like	A_55_P2017851	1.1143	0.0134	3608
3110035E14Rik	76982	RIKEN cDNA 3110035E14 gene	A_52_P400355	1.1141	0.013	3611
U2af1l4	233073	U2 small nuclear RNA auxiliary factor 1-like 4	A_55_P2138090	1.1139	0.0245	3614
Ppm1k	243382	protein phosphatase 1K (PP2C domain containing)	A_51_P265219	1.1138	0.0264	3616
Slc1a2	20511	solute carrier family 1 (glial high affinity glutamate transporter), member 2	A_55_P1955412	1.1138	0.0485	3619
A_55_P2157992	NA		A_55_P2157992	1.1138	0.0049	3620
Tmeff2	56363	transmembrane protein with EGF-like and two follistatin-like domains 2	A_52_P229052	1.1138	0.0244	3620
B230312A22Rik	230088	RIKEN cDNA B230312A22 gene	A_55_P1987261	1.1137	0.0171	3622
Tsnax	53424	translin-associated factor X	A_55_P1974783	1.1137	0.0075	3626
Zfp317	244713	zinc finger protein 317	A_52_P240561	1.1137	0.0153	3628
A_55_P1964724	NA		A_55_P1964724	1.1136	0.027	3630
A_55_P2133356	NA		A_55_P2133356	1.1135	0.014	3635
Rpl13	270106	ribosomal protein L13	A_55_P2032558	1.1135	0.0386	3636
Gsg1l	269994	GSG1-like	A_51_P249193	1.1135	0.0173	3638
Gle1	74412	GLE1 RNA export mediator (yeast)	A_51_P328133	1.1134	0.0425	3640
Gfra1	14585	glial cell line derived neurotrophic factor family receptor alpha 1	A_52_P398998	1.1134	0.0404	3641
Paip2	67869	polyadenylate-binding protein-interacting protein 2	A_51_P514647	1.1134	0.012	3643
Tmem56	99887	transmembrane protein 56	A_52_P54261	1.1133	0.0084	3645
Men1	17283	multiple endocrine neoplasia 1	A_55_P2143159	1.1133	0.014	3646
1700009P17Rik	75472	RIKEN cDNA 1700009P17 gene	A_55_P2186668	1.1133	0.0179	3647
Senp3	80886	SUMO/sentrin specific peptidase 3	A_55_P1986386	1.1133	0.0222	3648
Wipi1	52639	WD repeat domain, phosphoinositide interacting 1	A_51_P158044	1.113	0.0301	3660
Cnih3	72978	cornichon homolog 3 (Drosophila)	A_51_P424471	1.113	0.0332	3664
Zfp959	224893	zinc finger protein 959	A_51_P326030	1.1129	0.0283	3665
Mien1	103742	migration and invasion enhancer 1	A_51_P198076	1.1129	0.023	3666
Aip	11632	aryl-hydrocarbon receptor-interacting protein	A_66_P125173	1.1129	0.0155	3668
Larp7	28036	La ribonucleoprotein domain family, member 7	A_55_P2148082	1.1129	0.0094	3669
A_55_P2052170	NA		A_55_P2052170	1.1128	0.0135	3670
Ovca2	246257	candidate tumor suppressor in ovarian cancer 2	A_52_P161806	1.1128	0.0131	3672
Olfm1	56177	olfactomedin 1	A_66_P134501	1.1128	0.0069	3673
Zdhhc17	320150	zinc finger, DHHC domain containing 17	A_55_P1958371	1.1126	0.0212	3678
Poglut1	224143	protein O-glucosyltransferase 1	A_51_P248444	1.1126	0.0129	3680
Cdh9	12565	cadherin 9	A_55_P2156663	1.1125	0.0193	3681
Trim9	94090	tripartite motif-containing 9	A_52_P625640	1.1125	0.0245	3682
6430584L05	330324	uncharacterized LOC330324	A_55_P2393483	1.1125	0.0371	3683
Tspyl5	239364	testis-specific protein, Y-encoded-like 5	A_52_P486718	1.1124	0.044	3684
Fig4	103199	FIG4 homolog (S. cerevisiae)	A_51_P405985	1.1124	0.0121	3685
Tm9sf2	68059	transmembrane 9 superfamily member 2	A_55_P2032222	1.1123	0.0071	3686
Maf1	68877	MAF1 homolog (S. cerevisiae)	A_51_P406365	1.1122	0.022	3688
Cacna2d1	12293	calcium channel, voltage-dependent, alpha2/delta subunit 1	A_51_P498720	1.1122	0.0179	3690
Sec23b	27054	SEC23B (S. cerevisiae)	A_55_P1962736	1.1122	0.0143	3695
Pcdh20	219257	protocadherin 20	A_52_P250400	1.1121	0.0148	3697
Gtf3c3	98488	general transcription factor IIIC, polypeptide 3	A_52_P632093	1.1121	0.0209	3698
Ncdn	26562	neurochondrin	A_55_P1998549	1.1119	0.0135	3701
Spg21	27965	spastic paraplegia 21 homolog (human)	A_52_P219966	1.1117	0.0278	3704
2018-09-08	20362	septin 8	A_55_P1981670	1.1117	0.0071	3705
Rnmt	67897	RNA (guanine-7-) methyltransferase	A_51_P106752	1.1116	0.0164	3707
A_55_P2087872	NA		A_55_P2087872	1.1116	0.0083	3708
5830416P10Rik	381232	RIKEN cDNA 5830416P10 gene	A_51_P419246	1.1116	0.0366	3709
Tssc4	56844	tumor-suppressing subchromosomal transferable fragment 4	A_51_P179241	1.1115	0.0083	3711
A_55_P2182077	NA		A_55_P2182077	1.1115	0.0379	3712
Flrt1	396184	fibronectin leucine rich transmembrane protein 1	A_55_P2110910	1.1114	0.038	3715
Ddt	13202	D-dopachrome tautomerase	A_51_P414706	1.1114	0.0302	3716
H2afy	26914	H2A histone family, member Y	A_52_P141583	1.1114	0.038	3717
Ctxn3	629147	cortexin 3	A_51_P115953	1.1113	0.023	3721
Rcan3	53902	regulator of calcineurin 3	A_52_P283524	1.1112	0.0202	3725
Ina	226180	internexin neuronal intermediate filament protein, alpha	A_51_P458852	1.1112	0.0111	3726
Luc7l	66978	Luc7 homolog (S. cerevisiae)-like	A_51_P489413	1.1112	0.0261	3728
Prkcdbp	109042	protein kinase C, delta binding protein	A_51_P180974	1.1111	0.0204	3730
Pfkl	18641	phosphofructokinase, liver, B-type	A_51_P310896	1.1111	0.0105	3731
Wasf3	245880	WAS protein family, member 3	A_55_P1978646	1.111	0.0226	3736
Mcrs1	51812	microspherule protein 1	A_55_P2098688	1.1109	0.0245	3737
Prelid1	66494	PRELI domain containing 1	A_55_P2008349	1.1109	0.0111	3740
Gm6404	623174	predicted gene 6404	A_55_P2041893	1.1109	0.0485	3741
Arl1	104303	ADP-ribosylation factor-like 1	A_55_P2062148	1.1109	0.0359	3742
Rgs7	24012	regulator of G protein signaling 7	A_55_P2089198	1.1109	0.0209	3743
Mapk8	26419	mitogen-activated protein kinase 8	A_52_P558382	1.1109	0.0156	3745
8430419L09Rik	74525	RIKEN cDNA 8430419L09 gene	A_52_P116628	1.1107	0.0201	3749
Dguok	27369	deoxyguanosine kinase	A_55_P2052685	1.1106	0.0213	3752
Ubr7	66622	ubiquitin protein ligase E3 component n-recognin 7 (putative)	A_51_P242076	1.1105	0.0126	3757
Tubg1	103733	tubulin, gamma 1	A_51_P499864	1.1105	0.0291	3758
Ndufaf2	75597	NADH dehydrogenase (ubiquinone) 1 alpha subcomplex, assembly factor 2	A_52_P2947	1.1103	0.0153	3764
Cope	59042	coatomer protein complex, subunit epsilon	A_51_P252410	1.1102	0.0141	3768
C1qtnf4	67445	C1q and tumor necrosis factor related protein 4	A_52_P633489	1.11	0.0257	3774
Gtf2ird1	57080	general transcription factor II I repeat domain-containing 1	A_55_P2103880	1.11	0.0096	3777
U2af1l4	233073	U2 small nuclear RNA auxiliary factor 1-like 4	A_51_P509140	1.1099	0.0081	3778
Metap2	56307	methionine aminopeptidase 2	A_51_P345046	1.1099	0.006	3779
Efha1	68514	EF hand domain family A1	A_51_P441782	1.1098	0.0139	3781
Fam116a	211922	family with sequence similarity 116, member A	A_52_P186962	1.1098	0.0347	3782
Nt5e	23959	5' nucleotidase, ecto	A_52_P574668	1.1098	0.0141	3784
Mrpl34	94065	mitochondrial ribosomal protein L34	A_51_P107433	1.1098	0.0335	3786
Zc3h7b	20286	zinc finger CCCH type containing 7B	A_55_P2047882	1.1097	0.0251	3787
Fbxo44	230903	F-box protein 44	A_55_P2054350	1.1097	0.0148	3788
A_51_P439836	NA		A_51_P439836	1.1096	0.0303	3789
Prrg2	65116	proline-rich Gla (G-carboxyglutamic acid) polypeptide 2	A_55_P2177112	1.1095	0.0435	3794
2700089E24Rik	381820	RIKEN cDNA 2700089E24 gene	A_51_P313337	1.1094	0.0089	3795
Ptprn	19275	protein tyrosine phosphatase, receptor type, N	A_51_P318510	1.1094	0.0184	3796
Klhl22	224023	kelch-like 22 (Drosophila)	A_55_P2165046	1.1093	0.0244	3798
Shf	435684	Src homology 2 domain containing F	A_55_P2098354	1.1093	0.0085	3800
Nefh	380684	neurofilament, heavy polypeptide	A_55_P2099790	1.1093	0.0101	3801
Mettl1	17299	methyltransferase like 1	A_55_P2065465	1.1092	0.018	3806
Mrpl30	107734	mitochondrial ribosomal protein L30	A_55_P2103944	1.1092	0.0096	3807
Lrrc59	98238	leucine rich repeat containing 59	A_51_P384673	1.1091	0.0153	3810
Plcb4	18798	phospholipase C, beta 4	A_55_P2121985	1.109	0.0185	3811
Eif2b5	224045	eukaryotic translation initiation factor 2B, subunit 5 epsilon	A_51_P151968	1.109	0.0071	3812
Polk	27015	polymerase (DNA directed), kappa	A_55_P2000533	1.109	0.0094	3814
Svop	68666	SV2 related protein	A_51_P282594	1.109	0.0224	3815
Yif1b	77254	Yip1 interacting factor homolog B (S. cerevisiae)	A_55_P2113774	1.1089	0.0225	3817
Apeh	235606	acylpeptide hydrolase	A_52_P420394	1.1088	0.0244	3819
Tmem68	72098	transmembrane protein 68	A_51_P138859	1.1087	0.0103	3823
A_55_P2144003	NA		A_55_P2144003	1.1085	0.0142	3825
Gtf2h2	23894	general transcription factor II H, polypeptide 2	A_51_P323435	1.1084	0.0241	3827
A_55_P2169879	NA		A_55_P2169879	1.1082	0.019	3832
A_52_P76196	NA		A_52_P76196	1.1081	0.0087	3834
Mmgt1	236792	membrane magnesium transporter 1	A_51_P252199	1.1081	0.0215	3835
Drg2	13495	developmentally regulated GTP binding protein 2	A_51_P118742	1.1081	0.0105	3836
Phkg2	68961	phosphorylase kinase, gamma 2 (testis)	A_55_P2108579	1.108	0.0391	3837
Kdm6a	22289	lysine (K)-specific demethylase 6A	A_52_P551707	1.108	0.0461	3838
Wac	225131	WW domain containing adaptor with coiled-coil	A_52_P1084604	1.108	0.0334	3839
Zmynd19	67187	zinc finger, MYND domain containing 19	A_55_P1999823	1.108	0.0194	3840
A_55_P2168124	NA		A_55_P2168124	1.108	0.0289	3842
Gfra4	14588	glial cell line derived neurotrophic factor family receptor alpha 4	A_55_P2039190	1.1079	0.0051	3844
Gga2	74105	golgi associated, gamma adaptin ear containing, ARF binding protein 2	A_51_P165098	1.1079	0.022	3846
Cox7c	12867	cytochrome c oxidase, subunit VIIc	A_55_P1999841	1.1078	0.0132	3849
Amz2	13929	archaelysin family metallopeptidase 2	A_51_P350214	1.1078	0.0367	3850
2900097C17Rik	347740	RIKEN cDNA 2900097C17 gene	A_66_P106606	1.1078	0.0082	3853
Mapk8	26419	mitogen-activated protein kinase 8	A_55_P2020410	1.1077	0.0299	3854
Epg5	100502841	ectopic P-granules autophagy protein 5 homolog (C. elegans)	A_52_P630571	1.1077	0.0089	3855
Map1lc3a	66734	microtubule-associated protein 1 light chain 3 alpha	A_51_P464981	1.1077	0.0176	3857
A_55_P2093014	NA		A_55_P2093014	1.1077	0.0165	3860
C030034E14Rik	77469	RIKEN cDNA C030034E14 gene	A_55_P2188862	1.1077	0.0108	3861
Ubr4	69116	ubiquitin protein ligase E3 component n-recognin 4	A_51_P380153	1.1076	0.0155	3862
Osbp2	74309	oxysterol binding protein 2	A_55_P1997837	1.1076	0.0164	3864
Vac14	234729	Vac14 homolog (S. cerevisiae)	A_52_P411331	1.1076	0.019	3865
Tmed7	66676	transmembrane emp24 protein transport domain containing 7	A_51_P500507	1.1075	0.0467	3869
A_52_P305685	NA		A_52_P305685	1.1075	0.023	3870
A_55_P2151907	NA		A_55_P2151907	1.1075	0.0193	3871
A_55_P2132039	NA		A_55_P2132039	1.1074	0.0136	3874
E030030I06Rik	319887	RIKEN cDNA E030030I06 gene	A_55_P2150283	1.1074	0.0244	3875
Cisd2	67006	CDGSH iron sulfur domain 2	A_51_P333965	1.1073	0.0069	3877
Hnrnpa3	229279	heterogeneous nuclear ribonucleoprotein A3	A_55_P1978061	1.1073	0.019	3878
2010300C02Rik	72097	RIKEN cDNA 2010300C02 gene	A_55_P2132853	1.1073	0.0209	3879
Gstm2	14863	glutathione S-transferase, mu 2	A_55_P2134004	1.1072	0.0071	3884
Eif4g1	208643	eukaryotic translation initiation factor 4, gamma 1	A_55_P2046378	1.1071	0.019	3887
Rragc	54170	Ras-related GTP binding C	A_51_P346826	1.1071	0.0121	3889
Pak2	224105	p21 protein (Cdc42/Rac)-activated kinase 2	A_51_P172323	1.1071	0.0337	3890
Stk11	20869	serine/threonine kinase 11	A_55_P2166399	1.1071	0.0114	3891
AK129341	234915	cDNA sequence AK129341	A_55_P1991530	1.107	0.0114	3893
Th	21823	tyrosine hydroxylase	A_55_P2275249	1.107	0.0442	3896
Arpp21	74100	cyclic AMP-regulated phosphoprotein, 21	A_55_P1997525	1.1069	0.0221	3897
Pabpc4	230721	poly(A) binding protein, cytoplasmic 4	A_55_P1953093	1.1069	0.0073	3898
Smad4	17128	SMAD family member 4	A_55_P2112617	1.1069	0.0339	3901
Celf2	14007	CUGBP, Elav-like family member 2	A_55_P2005555	1.1069	0.0435	3902
Nckap1	50884	NCK-associated protein 1	A_55_P2128695	1.1069	0.0327	3904
A_55_P2029252	NA		A_55_P2029252	1.1067	0.0404	3909
Ermap	27028	erythroblast membrane-associated protein	A_55_P2153381	1.1067	0.0206	3910
Akap7	432442	A kinase (PRKA) anchor protein 7	A_55_P2110037	1.1067	0.0107	3911
A_55_P1971159	NA		A_55_P1971159	1.1065	0.0388	3915
Insr	16337	insulin receptor	A_52_P494514	1.1064	0.0162	3916
Zbtb6	241322	zinc finger and BTB domain containing 6	A_52_P633883	1.1064	0.0478	3918
Slc16a14	71781	solute carrier family 16 (monocarboxylic acid transporters), member 14	A_55_P1970144	1.1064	0.0327	3920
Gm13141	545718	predicted gene 13141	A_55_P1970771	1.1063	0.0097	3921
Ralyl	76897	RALY RNA binding protein-like	A_55_P2074425	1.1062	0.0237	3924
Prkcq	18761	protein kinase C, theta	A_52_P72587	1.1062	0.0364	3925
Fuom	69064	fucose mutarotase	A_52_P466701	1.1062	0.0071	3926
Fbxw8	231672	F-box and WD-40 domain protein 8	A_66_P111401	1.1061	0.037	3927
Hmox2	15369	heme oxygenase (decycling) 2	A_55_P2062678	1.1061	0.0292	3929
Lenep	57275	lens epithelial protein	A_51_P327232	1.106	0.0129	3933
Atp6v0b	114143	ATPase, H+ transporting, lysosomal V0 subunit B	A_51_P404236	1.1059	0.0142	3934
Cacfd1	381356	calcium channel flower domain containing 1	A_55_P2162369	1.1058	0.0427	3939
Rab7	19349	RAB7, member RAS oncogene family	A_55_P2080895	1.1058	0.0082	3940
Flrt2	399558	fibronectin leucine rich transmembrane protein 2	A_65_P05152	1.1058	0.0096	3941
Mpp5	56217	membrane protein, palmitoylated 5 (MAGUK p55 subfamily member 5)	A_51_P371331	1.1057	0.0139	3944
Cdk4	12567	cyclin-dependent kinase 4	A_55_P2166639	1.1056	0.029	3946
BQ939345	NA		A_55_P2331844	1.1056	0.0189	3947
A_55_P2111153	NA		A_55_P2111153	1.1055	0.0169	3950
Grm1	14816	glutamate receptor, metabotropic 1	A_55_P2094955	1.1055	0.0361	3951
Exoc3	211446	exocyst complex component 3	A_52_P44030	1.1055	0.027	3953
Sh3bgrl3	73723	SH3 domain binding glutamic acid-rich protein-like 3	A_55_P2081530	1.1055	0.0075	3954
Znhit2	29805	zinc finger, HIT domain containing 2	A_51_P290601	1.1054	0.0376	3955
Vma21	67048	VMA21 vacuolar H+-ATPase homolog (S. cerevisiae)	A_65_P17866	1.1053	0.0071	3960
Dscaml1	114873	Down syndrome cell adhesion molecule like 1	A_51_P211260	1.1053	0.0176	3961
Arhgdia	192662	Rho GDP dissociation inhibitor (GDI) alpha	A_55_P2047598	1.1052	0.006	3962
Appl2	216190	adaptor protein, phosphotyrosine interaction, PH domain and leucine zipper containing 2	A_51_P179907	1.1051	0.0306	3967
Bre	107976	brain and reproductive organ-expressed protein	A_55_P2002212	1.105	0.0423	3970
Clasp2	76499	CLIP associating protein 2	A_55_P2140364	1.1049	0.0386	3975
Ppm1b	19043	protein phosphatase 1B, magnesium dependent, beta isoform	A_55_P2057523	1.1047	0.0189	3976
Alox5ap	11690	arachidonate 5-lipoxygenase activating protein	A_51_P235687	1.1047	0.0295	3977
Lars2	102436	leucyl-tRNA synthetase, mitochondrial	A_66_P123787	1.1046	0.0212	3979
Tardbp	230908	TAR DNA binding protein	A_65_P18570	1.1045	0.0334	3983
Pgk1	18655	phosphoglycerate kinase 1	A_65_P03442	1.1045	0.0145	3985
Clmp	71566	CXADR-like membrane protein	A_52_P393589	1.1045	0.0391	3986
Grsf1	231413	G-rich RNA sequence binding factor 1	A_51_P200776	1.1044	0.0063	3988
A_55_P1984069	NA		A_55_P1984069	1.1044	0.0107	3989
Blvra	109778	biliverdin reductase A	A_55_P2001714	1.1044	0.0396	3990
Hus1	15574	Hus1 homolog (S. pombe)	A_52_P356119	1.1043	0.035	3991
A_55_P2053083	NA		A_55_P2053083	1.1043	0.0213	3993
Fkbp2	14227	FK506 binding protein 2	A_51_P464234	1.1043	0.0042	3995
A_55_P2028362	NA		A_55_P2028362	1.1043	0.0129	3996
A_55_P2124096	NA		A_55_P2124096	1.1042	0.0347	3998
Ntmt1	66617	N-terminal Xaa-Pro-Lys N-methyltransferase 1	A_51_P176517	1.1042	0.0205	3999
Coq5	52064	coenzyme Q5 homolog, methyltransferase (yeast)	A_55_P2098305	1.1042	0.0363	4000
Txndc16	70561	thioredoxin domain containing 16	A_51_P411264	1.1041	0.0423	4006
Mrps27	218506	mitochondrial ribosomal protein S27	A_52_P615312	1.104	0.0226	4007
Kctd6	71393	potassium channel tetramerisation domain containing 6	A_51_P297865	1.104	0.0169	4008
Banf1	23825	barrier to autointegration factor 1	A_51_P314019	1.104	0.0126	4013
A_55_P1953475	NA		A_55_P1953475	1.104	0.0159	4014
Ncrna00086	320237	non-protein coding RNA 86	A_51_P247614	1.104	0.0351	4016
Airn	104103	antisense Igf2r RNA	A_55_P2055199	1.104	0.0259	4018
Srrt	83701	serrate RNA effector molecule homolog (Arabidopsis)	A_51_P420236	1.104	0.0439	4020
Inpp1	16329	inositol polyphosphate-1-phosphatase	A_66_P104554	1.104	0.0327	4021
A_55_P1970399	NA		A_55_P1970399	1.1039	0.0095	4023
Polr1e	64424	polymerase (RNA) I polypeptide E	A_55_P2159949	1.1039	0.0151	4025
Tufm	233870	Tu translation elongation factor, mitochondrial	A_55_P2140711	1.1037	0.019	4029
Rgs19	56470	regulator of G-protein signaling 19	A_55_P2183692	1.1037	0.0386	4030
Ttc7b	104718	tetratricopeptide repeat domain 7B	A_51_P136699	1.1036	0.0441	4032
A_55_P1953136	NA		A_55_P1953136	1.1036	0.0362	4034
Ubxn2a	217379	UBX domain protein 2A	A_66_P124674	1.1035	0.0146	4037
Timm50	66525	translocase of inner mitochondrial membrane 50 homolog (yeast)	A_52_P682990	1.1035	0.0195	4038
Ccdc91	67015	coiled-coil domain containing 91	A_51_P487547	1.1035	0.0092	4039
A_55_P2179869	NA		A_55_P2179869	1.1034	0.0099	4043
A_55_P2102715	NA		A_55_P2102715	1.1034	0.0354	4046
Nudc	18221	nuclear distribution gene C homolog (Aspergillus)	A_55_P1992811	1.1033	0.0387	4049
A_55_P2184478	NA		A_55_P2184478	1.1032	0.0112	4050
1700003E16Rik	71837	RIKEN cDNA 1700003E16 gene	A_51_P436594	1.1031	0.0231	4054
A_55_P2118810	NA		A_55_P2118810	1.103	0.0164	4055
Kif1c	16562	kinesin family member 1C	A_51_P217382	1.103	0.0376	4056
Gprc5b	64297	G protein-coupled receptor, family C, group 5, member B	A_51_P173709	1.1029	0.0152	4058
Mtmr11	194126	myotubularin related protein 11	A_52_P350537	1.1029	0.047	4059
Ccdc86	108673	coiled-coil domain containing 86	A_51_P108901	1.1029	0.0243	4060
A_55_P2001068	NA		A_55_P2001068	1.1028	0.0321	4063
Dlx6as2	13397	Dlx6 antisense RNA 2	A_51_P236738	1.1027	0.0359	4065
Serf2	378702	small EDRK-rich factor 2	A_55_P2006467	1.1026	0.0234	4068
Tmem147	69804	transmembrane protein 147	A_52_P523330	1.1026	0.0436	4069
Endog	13804	endonuclease G	A_51_P349073	1.1026	0.0084	4070
Vbp1	22327	von Hippel-Lindau binding protein 1	A_51_P475076	1.1026	0.0308	4071
A_55_P1996816	NA		A_55_P1996816	1.1025	0.0056	4072
A_55_P1962315	NA		A_55_P1962315	1.1025	0.0092	4073
Tagln3	56370	transgelin 3	A_52_P265937	1.1025	0.0093	4074
Dynlt1f	100040531	dynein light chain Tctex-type 1F	A_55_P2151138	1.1022	0.0111	4081
Zc3hc1	232679	zinc finger, C3HC type 1	A_55_P2129286	1.1022	0.0226	4083
Atp13a1	170759	ATPase type 13A1	A_55_P2083839	1.102	0.0332	4086
Kpna1	16646	karyopherin (importin) alpha 1	A_51_P256682	1.102	0.038	4087
Bub3	12237	budding uninhibited by benzimidazoles 3 homolog (S. cerevisiae)	A_51_P381873	1.1019	0.0217	4093
A_52_P18596	NA		A_52_P18596	1.1018	0.0393	4096
A_55_P2157307	NA		A_55_P2157307	1.1018	0.0114	4097
Chn1	108699	chimerin (chimaerin) 1	A_51_P335758	1.1018	0.0051	4098
A_52_P337716	NA		A_52_P337716	1.1018	0.0424	4099
Ryr1	20190	ryanodine receptor 1, skeletal muscle	A_52_P391110	1.1015	0.0126	4108
Zmynd19	67187	zinc finger, MYND domain containing 19	A_51_P382688	1.1014	0.0163	4110
Zfp386	56220	zinc finger protein 386 (Kruppel-like)	A_55_P2023703	1.1014	0.0342	4111
Samm50	68653	sorting and assembly machinery component 50 homolog (S. cerevisiae)	A_52_P478256	1.1013	0.0244	4115
Kif3a	16568	kinesin family member 3A	A_66_P106098	1.1012	0.0136	4119
[truncated: 3,672 more rows]
