# Supplementary material for: Effects of rapamycin on social interaction deficits and gene expression in mice exposed to valproic acid in utero
Source: Mol Brain. 2019 Jan 8;12:3. doi: 10.1186/s13041-018-0423-2 (PMC6325753; doi:10.1186/s13041-018-0423-2)
Supplement: Supplementary file 2 — Table S2. Each atlas application score from BaseSpace. Each individual tab represents Disease, Pharmaco, and Knockout atlas application. (a) Disease atlas application score. (b) Pharmaco atlas application score. (c) Knockout atlas application score. From BaseSpace. (XLSX 59 kb) [file 13041_2018_423_MOESM2_ESM.xlsx]

## Sheet: Disease
Additional File 2
Table S2 a
Up regulated genes
Score	Disease	Disease group	Correlation
96.9411	Vitamin D deficiency	Nutritional and Metabolic Diseases	positive
83.4345	Obsessive-compulsive disorder	Mental Disorders	positive
82.7187	Developmental disorder	Others	positive
82.7187	Developmental delay	Others	positive
82.1605	Pyoderma gangrenosum	Skin Disorders	positive
79.1572	Genetic Disorders and Chromosomal Abnormalities	Centromeric instability of chromosomes 1,9 and 16 and immunodeficiency	positive
78.7224	Heart and Vascular Diseases	Venous malformation	positive
78.7076	Heart and Vascular Diseases	Shock	positive
77.3008	Neonatal and Fetal Diseases	Williams syndrome	positive
77.1959	Mental Disorders	Sleep disorder	positive
76.9101	Heart and Vascular Diseases	Stricture of artery	positive
75.9438	Nutritional and Metabolic Diseases	Hyperglycemia	positive
75.5807	Cancer	Malignant tumor of intestine	positive
75.5749	Bacterial Infectious Disease	Infection due to Pseudomonas	positive
74.9141	Neonatal and Fetal Diseases	Syndrome of infant of diabetic mother	positive
74.296	Bacterial Infectious Disease	Bacterial infection due to Bacillus	positive
74.0951	Skin Disorders	Wooly hair	positive
73.4565	Heart and Vascular Diseases	Endocarditis	positive
73.3738	Autoimmune Diseases	Wegener's granulomatosis	positive
73.3444	Nutritional and Metabolic Diseases	Hypercalciuria	positive
73.1221	Brain and Nervous System Disorders	Encephalomyelitis	positive
72.2569	Bacterial Infectious Disease	Tularemia	positive
71.6718	Bacterial Infectious Disease	Infection due to Enterobacteriaceae	positive
70.4782	Respiratory Disorders	Pneumonia	positive
70.2756	Genetic Disorders and Chromosomal Abnormalities	Anomaly of chromosome pair 7	positive
70.1752	Nutritional and Metabolic Diseases	Hypercholesterolemia	positive
69.3743	Bacterial Infectious Disease	Streptococcal infectious disease	positive
68.7363	Viral Infectious Disease	Disease due to Adenovirus	positive
68.508	Nutritional and Metabolic Diseases	Mucopolysaccharidosis	positive
68.1109	Heart and Vascular Diseases	Carditis	positive
67.8314	Blood, Lymph, and Bone Marrow Diseases	Hemorrhagic shock	positive
67.54	Respiratory Disorders	Chronic sinusitis	positive
67.438	Musculoskeletal and Connective Tissue Diseases	Osteomyelitis	positive
67.3649	Respiratory Disorders	Pulmonary hypertension	positive
67.1792	Cancer	Myeloid leukemia	positive
66.8368	Bacterial Infectious Disease	Disease caused by rickettsiae	positive
66.8326	Bacterial Infectious Disease	Bacteremia	positive
66.5961	Heart and Vascular Diseases	Conduction disorder of the heart	positive
66.1508	Cancer	Prostate cancer	positive
65.8582	Parasitic Diseases	Malaria	positive
65.6914	Endocrine system Diseases	Diabetes mellitus	positive
65.5398	Nutritional and Metabolic Diseases	Osteoporosis	positive
65.512	Endocrine system Diseases	Disorder of endocrine pancreas	positive
65.3918	Heart and Vascular Diseases	Heart valve disorder	positive
65.2953	Autoimmune Diseases	Diabetes mellitus type 1	positive
63.8664	Cancer	Gastric cancer	positive
63.5861	Genetic Disorders and Chromosomal Abnormalities	Down syndrome	positive
63.3926	Nutritional and Metabolic Diseases	Neuronal ceroid lipofuscinosis	positive
63.3926	Brain and Nervous System Disorders	Cerebral lipidosis	positive
63.3866	Brain and Nervous System Disorders	Spinocerebellar ataxia	positive
63.2465	Genetic Disorders and Chromosomal Abnormalities	Anomaly of chromosome pair 21	positive
63.093	Skin Disorders	Acne	positive
62.7304	Cancer	Other lymphoma	positive
62.7033	Blood, Lymph, and Bone Marrow Diseases	Hereditary white blood cell disorder	positive
62.6929	Neonatal and Fetal Diseases	Prader-Willi syndrome	positive
62.6697	Viral Infectious Disease	Disease due to Hantanvirus	positive
62.438	Cancer	Testicular cancer	positive
62.3102	Hypersensitivity Disorders	Systemic inflammatory response syndrome	positive
62.2639	Bacterial Infectious Disease	Disease due to Gram-negative bacteria	positive
62.0863	Bacterial Infectious Disease	Staphylococcal infectious disease	positive
61.8135	Cancer	Ovarian cancer	positive
61.4799	Substance-Related Disorders, Poisoning, and Environmental Effects	Effects of heat	positive
61.3996	Blood, Lymph, and Bone Marrow Diseases	Sarcoidosis	positive
61.1735	Respiratory Disorders	Hypoxia	positive
61.1078	Mental Disorders	Anxiety disorder	positive
61.0859	Heart and Vascular Diseases	Vascular disorder	positive
60.6022	Liver and Biliary Diseases	Liver transplant disorder	positive
59.8284	Nutritional and Metabolic Diseases	Obesity	positive
59.3319	Nutritional and Metabolic Diseases	Hyperlipidemia	positive
59.2428	Musculoskeletal and Connective Tissue Diseases	Muscle cachexia	positive
59.1849	Musculoskeletal and Connective Tissue Diseases	Osteolysis	positive
58.7365	Genetic Disorders and Chromosomal Abnormalities	Anomaly of chromosome pair 15	positive
58.6509	Blood, Lymph, and Bone Marrow Diseases	Platelet disorder	positive
58.3847	Skin Disorders	Albinism	positive
58.3254	Bacterial Infectious Disease	Listeriosis	positive
58.1027	Genitourinary Disorders	Kidney disease	positive
57.9391	Bacterial Infectious Disease	Bacterial infectious disease	positive
57.7643	Eye Disorders	Blindness AND/OR vision impairment level	positive
57.2795	Viral Infectious Disease	Ebola virus disease	positive
57.0848	Skin Disorders	Neurocutaneous syndrome	positive
56.9586	Cancer	Pancreatic cancer	positive
56.4293	Bacterial Infectious Disease	Salmonella infection	positive
56.0436	Cancer	T-cell lymphoma	positive
55.9884	Skin Disorders	Dermatitis	positive
55.5972	Nutritional and Metabolic Diseases	Complex V deficiency	positive
55.5747	Heart and Vascular Diseases	Arrhythmogenic right ventricular dysplasia	positive
55.0345	Eye Disorders	Cataract	positive
54.6572	Mycoses	Aspergillosis	positive
54.3871	Cancer	Skin cancer	positive
54.14	Brain and Nervous System Disorders	Encephalomyelopathy	positive
53.7688	Musculoskeletal and Connective Tissue Diseases	Rheumatoid arthritis	positive
53.6216	Cancer	Other leukemia	positive
53.2874	Nutritional and Metabolic Diseases	Glycogen storage disease	positive
52.8643	Cancer	Malignant tumor of muscle	positive
52.5265	Neonatal and Fetal Diseases	Cystic fibrosis	positive
51.8126	Cancer	Multiple myeloma/plasmacytoma	positive
51.7819	Brain and Nervous System Disorders	Multiple sclerosis	positive
51.7384	Mental Disorders	Amnestic disorder	positive
51.6952	Nutritional and Metabolic Diseases	Cutis laxa	positive
51.4453	Substance-Related Disorders, Poisoning, and Environmental Effects	Effects of reduced temperature	positive
51.368	Cancer	Primary malignant neoplasm of bone	positive
51.3263	Cancer	Pituitary gland cancer	positive
51.2734	Nutritional and Metabolic Diseases	Lactic acidosis	positive
51.1345	Blood, Lymph, and Bone Marrow Diseases	Blood coagulation disorder	positive
50.9763	Endocrine system Diseases	Disorder of thyroid gland	positive
50.7261	Blood, Lymph, and Bone Marrow Diseases	Primary immune deficiency disorder	positive
49.8479	Brain and Nervous System Disorders	Motor neuron disease	positive
49.5917	Skin Disorders	Atopic dermatitis	positive
49.5051	Viral Infectious Disease	Rift valley fever	positive
49.145	Heart and Vascular Diseases	Cardiovascular disease	positive
48.6929	Musculoskeletal and Connective Tissue Diseases	Charcot-Marie-Tooth disease	positive
48.4087	Nutritional and Metabolic Diseases	Dehydration	positive
48.3209	Brain and Nervous System Disorders	Amyotrophic lateral sclerosis	positive
48.2068	Digestive System Diseases	Disease of mouth	positive
48.1911	Blood, Lymph, and Bone Marrow Diseases	Hemoglobinopathy	positive
47.9759	Brain and Nervous System Disorders	Neural tube defect	positive
47.7237	Parasitic Diseases	Infection by Nippostrongylus	positive
47.2412	Eye Disorders	Disorder of lens	positive
46.4468	Skin Disorders	Congenital anomaly of integument	positive
45.5939	Digestive System Diseases	Gastritis	positive
45.3675	Genitourinary Disorders	Male infertility	positive
43.4415	Genetic Disorders and Chromosomal Abnormalities	Ataxia-telangiectasia syndrome	positive
42.9329	Cancer	Adrenal cancer	positive
42.8861	Respiratory Disorders	Disorder of lung	positive
42.7568	Cancer	Cancer of thymus	positive
42.1572	Liver and Biliary Diseases	Steatosis of liver	positive
41.637	Viral Infectious Disease	Respiratory syncytial virus infection	positive
41.254	Heart and Vascular Diseases	Low blood pressure	positive
40.9587	Heart and Vascular Diseases	Coronary arteriosclerosis	positive
40.794	Neonatal and Fetal Diseases	Fetal growth restriction	positive
40.7911	Viral Infectious Disease	Epstein-Barr virus infection	positive
40.7688	Blood, Lymph, and Bone Marrow Diseases	Anemia	positive
40.3056	Musculoskeletal and Connective Tissue Diseases	Skeletal dysplasia	positive
40.0071	Heart and Vascular Diseases	Hypertensive disorder	positive
39.1158	Blood, Lymph, and Bone Marrow Diseases	Lymphadenitis	positive
38.0617	Musculoskeletal and Connective Tissue Diseases	Osteogenesis imperfecta	positive
37.9524	Mycoses	Candidiasis	positive
37.2603	Digestive System Diseases	Disorder of intestine	positive
36.9349	Mental Disorders	Attention deficit hyperactivity disorder	positive
36.0503	Endocrine system Diseases	Disorder of pituitary gland	positive
36.0454	Hearing Disorders/Ear Diseases	Otitis media	positive
34.9218	Skin Disorders	Genodermatosis	positive
34.6705	Blood, Lymph, and Bone Marrow Diseases	Myelofibrosis	positive
29.7529	Viral Infectious Disease	Dengue	positive
29.1868	Viral Infectious Disease	Disease due to Orthopoxvirus	positive
28.217	Musculoskeletal and Connective Tissue Diseases	Craniosynostosis syndrome	positive
25.769	Endocrine system Diseases	Disorder of adrenal gland	positive
15.2245	Musculoskeletal and Connective Tissue Diseases	Systemic sclerosis	positive
Down regulated genes
Score	Disease	Disease group	Correlation
92.0386	Injury of eye region	Eye Disorders	positive
75.1346	Disorder of intraocular pressure	Eye Disorders	positive
72.1135	Disorder of cornea	Eye Disorders	positive
69.9387	Hypoalphalipoproteinemia	Nutritional and Metabolic Diseases	positive
67.7472	Toxic nephropathy	Substance-Related Disorders, Poisoning, and Environmental Effects	positive
67.5582	Cytomegalovirus infection	Viral Infectious Disease	positive
66.9716	Infection due to Haemophilus	Bacterial Infectious Disease	positive
66.4349	Musculoskeletal fibromatosis	Musculoskeletal and Connective Tissue Diseases	positive
66.4322	Muscular dystrophy	Musculoskeletal and Connective Tissue Diseases	positive
65.9002	Systemic lupus erythematosus	Musculoskeletal and Connective Tissue Diseases	positive
65.6267	Multiple organ failure	Others	positive
65.5752	Staphylococcal infectious disease	Bacterial Infectious Disease	positive
65.2898	Epstein-Barr virus infection	Viral Infectious Disease	positive
64.9906	Lupus erythematosus	Autoimmune Diseases	positive
64.8797	Contact dermatitis	Skin Disorders	positive
64.7592	Effects of heat	Substance-Related Disorders, Poisoning, and Environmental Effects	positive
64.2636	Disease due to Adenovirus	Viral Infectious Disease	positive
64.1603	Duchenne muscular dystrophy	Musculoskeletal and Connective Tissue Diseases	positive
64.0345	Autoimmune skin disease	Skin Disorders	positive
63.1239	Turner syndrome	Genetic Disorders and Chromosomal Abnormalities	positive
62.1506	Weightlessness	Substance-Related Disorders, Poisoning, and Environmental Effects	positive
61.4655	Fibrosis of lung	Respiratory Disorders	positive
60.6165	Anomaly of chromosome X	Genetic Disorders and Chromosomal Abnormalities	positive
60.1631	Hereditary white blood cell disorder	Blood, Lymph, and Bone Marrow Diseases	positive
59.282	Steatosis of liver	Liver and Biliary Diseases	positive
59.2253	Aspergillosis	Mycoses	positive
59.0482	Interstitial lung disease	Respiratory Disorders	positive
58.8801	Cardiomyopathy	Heart and Vascular Diseases	positive
58.3179	Arrhythmogenic right ventricular dysplasia	Heart and Vascular Diseases	positive
57.4806	Injury of lung	Respiratory Disorders	positive
56.9601	Infection due to Bacteroides	Bacterial Infectious Disease	positive
55.6955	Hypercholesterolemia	Nutritional and Metabolic Diseases	positive
55.2039	Psoriasis	Skin Disorders	positive
55.0926	Injury of liver	Liver and Biliary Diseases	positive
54.9964	Eruption	Skin Disorders	positive
54.88	Measles	Viral Infectious Disease	positive
54.5804	Macrocephaly	Musculoskeletal and Connective Tissue Diseases	positive
54.3503	Disorder of neutrophils	Blood, Lymph, and Bone Marrow Diseases	positive
54.2325	Disorder of endocrine system	Endocrine system Diseases	positive
53.7696	Angelman syndrome	Neonatal and Fetal Diseases	positive
53.713	Bacterial infectious disease	Bacterial Infectious Disease	positive
53.3853	Endometriosis	Others	positive
53.2268	Cancer of head and neck	Cancer	positive
52.9483	Disorder of intestine	Digestive System Diseases	positive
52.4695	Preterm premature rupture of membranes	Neonatal and Fetal Diseases	positive
52.021	Cryptosporidiosis	Parasitic Diseases	positive
51.8881	Colitis	Digestive System Diseases	positive
51.8509	Nephrotic syndrome	Genitourinary Disorders	positive
51.2272	Breast cancer	Cancer	positive
51.1812	Developmental mental disorder	Mental Disorders	positive
50.9042	Prion disease	Brain and Nervous System Disorders	positive
50.8323	Cirrhosis of liver	Liver and Biliary Diseases	positive
50.134	Hypoxia of brain	Brain and Nervous System Disorders	positive
50.0649	Malaria	Parasitic Diseases	positive
49.2893	Inflammatory bowel disease	Digestive System Diseases	positive
49.204	Anomaly of chromosome pair 12	Genetic Disorders and Chromosomal Abnormalities	positive
49.0057	Hyperlipidemia	Nutritional and Metabolic Diseases	positive
48.9324	Hepatic fibrosis	Liver and Biliary Diseases	positive
48.8741	Disease due to Paramyxoviridae	Viral Infectious Disease	positive
48.8543	Anomaly of chromosome pair 13	Genetic Disorders and Chromosomal Abnormalities	positive
48.5466	Dilated cardiomyopathy	Heart and Vascular Diseases	positive
48.5234	Mental retardation	Brain and Nervous System Disorders	positive
47.3471	Sleep disorder	Mental Disorders	positive
46.965	Salmonella infection	Bacterial Infectious Disease	positive
46.6846	Injury of musculoskeletal system	Musculoskeletal and Connective Tissue Diseases	positive
46.6697	Esophageal cancer	Cancer	positive
46.5075	T-cell lymphoma	Cancer	positive
46.1707	Disorder of mucous membrane	Skin Disorders	positive
45.8555	Heart disease	Heart and Vascular Diseases	positive
45.7707	Mood disorder	Mental Disorders	positive
45.623	Anomaly of chromosome pair 7	Genetic Disorders and Chromosomal Abnormalities	positive
45.5473	Chronic obstructive pulmonary disease	Respiratory Disorders	positive
45.1212	Adrenal cancer	Cancer	positive
44.2313	Cerebrovascular disease	Brain and Nervous System Disorders	positive
44.1735	Zinc deficiency	Nutritional and Metabolic Diseases	positive
44.1639	Lymphoid leukemia	Cancer	positive
44.1265	Malignant tumor of hypopharynx	Cancer	positive
43.973	General adaptation syndrome	Endocrine system Diseases	positive
43.6798	Primary immune deficiency disorder	Blood, Lymph, and Bone Marrow Diseases	positive
43.495	B-cell lymphoma	Cancer	positive
43.4436	Cardiovascular disease	Heart and Vascular Diseases	positive
43.318	Barrett's esophagus	Digestive System Diseases	positive
43.0388	Delayed hypersensitivity disorder	Hypersensitivity Disorders	positive
42.9333	Congenital chromosomal disease	Genetic Disorders and Chromosomal Abnormalities	positive
42.7881	Bacteremia	Bacterial Infectious Disease	positive
42.6468	Anomaly of chromosome pair 14	Genetic Disorders and Chromosomal Abnormalities	positive
42.512	Disease due to Orthopoxvirus	Viral Infectious Disease	positive
42.2295	Malignant tumor of muscle	Cancer	positive
42.0756	Dermatitis	Skin Disorders	positive
41.5176	Hyperglycemia	Nutritional and Metabolic Diseases	positive
41.5093	Anomaly of chromosome pair 11	Genetic Disorders and Chromosomal Abnormalities	positive
41.3515	Motor neuron disease	Brain and Nervous System Disorders	positive
41.3305	Human papilloma virus infection	Viral Infectious Disease	positive
41.3018	Esophagitis	Digestive System Diseases	positive
40.6203	Amyotrophic lateral sclerosis	Brain and Nervous System Disorders	positive
40.1357	Toxoplasmosis	Parasitic Diseases	positive
39.9307	Disease due to Papilloma virus	Viral Infectious Disease	positive
39.7682	Bleeding	Blood, Lymph, and Bone Marrow Diseases	positive
39.5408	Rheumatoid arthritis	Autoimmune Diseases	positive
38.3774	Myopathy	Musculoskeletal and Connective Tissue Diseases	positive
37.8418	Other lymphoma	Cancer	positive
37.7321	Testicular cancer	Cancer	positive
37.6089	Mental disorder	Mental Disorders	positive
37.5959	Sendai virus infection	Viral Infectious Disease	positive
37.5185	Drug resistance to insulin	Substance-Related Disorders, Poisoning, and Environmental Effects	positive
36.8849	Lactic acidosis	Nutritional and Metabolic Diseases	positive
36.7858	Liver transplant disorder	Liver and Biliary Diseases	positive
36.737	IgE-mediated allergic disorder	Hypersensitivity Disorders	positive
36.5639	Disorder of thyroid gland	Endocrine system Diseases	positive
36.2393	Male infertility	Genitourinary Disorders	positive
35.8516	Irritable bowel syndrome	Digestive System Diseases	positive
35.8252	Pulmonary hypertension	Respiratory Disorders	positive
35.8061	Drug abuse	Substance-Related Disorders, Poisoning, and Environmental Effects	positive
35.7029	Atopic dermatitis	Skin Disorders	positive
35.6356	Ataxia-telangiectasia syndrome	Genetic Disorders and Chromosomal Abnormalities	positive
35.417	Pituitary gland cancer	Cancer	positive
34.6124	Drug resistance	Substance-Related Disorders, Poisoning, and Environmental Effects	positive
34.1323	Multiple sclerosis	Brain and Nervous System Disorders	positive
33.7431	Polymyositis	Autoimmune Diseases	positive
32.5351	Conduction disorder of the heart	Heart and Vascular Diseases	positive
32.1874	Systemic sclerosis	Autoimmune Diseases	positive
32.116	Childhood disorder of conduct and emotion	Mental Disorders	positive
31.8839	Vascular disorder	Heart and Vascular Diseases	positive
31.6618	Blindness AND/OR vision impairment level	Eye Disorders	positive
30.4987	Cancer of thymus	Cancer	positive
30.0027	Encephalomyelopathy	Brain and Nervous System Disorders	positive
29.2214	Paralytic syndrome	Brain and Nervous System Disorders	positive
28.077	Uveitis	Eye Disorders	positive
25.7016	Glaucoma	Eye Disorders	positive
24.6034	Longevity	Clinical Phenotypes	positive
22.239	True dwarfism	Endocrine system Diseases	positive
16.8006	Dengue	Viral Infectious Disease	positive
13.0157	Down syndrome	Genetic Disorders and Chromosomal Abnormalities	positive
12.6761	Anomaly of chromosome pair 21	Genetic Disorders and Chromosomal Abnormalities	positive
12.1716	Aneurysm	Heart and Vascular Diseases	positive
4.59117	Uterine cancer	Cancer	positive

## Sheet: Pharmaco
Table S2 b
Up regulated genes
Score	Compounds	Compounds group	Correlation
100	Glycidol	Unclassified Mechanisms of Action	positive
86.91	Ranolazine	Enzyme Inhibitors	positive
86.87	Gamma-Tocopherol	Antioxidants	positive
85.2944	Alpha-Tocopherol	Antioxidants	positive
85.1644	N-Methyl-3,4-Methylenedioxyamphetamine	Neurotransmitter Agents	positive
85.0533	Carotenoids	Antioxidants	positive
84.9201	Interleukins	Unclassified Mechanisms of Action	positive
83.421	Oxyquinoline	Chelating Agents	positive
81.9968	Benzyl Benzoate	Unclassified Mechanisms of Action	positive
80.549	Tetanus Toxin	Unclassified Mechanisms of Action	positive
79.9316	Butenafine	Unclassified Mechanisms of Action	positive
78.5208	Indecainide	Membrane Transport Modulators	positive
78.5208	Encainide	Membrane Transport Modulators	positive
78.4063	Mephenytoin	Unclassified Mechanisms of Action	positive
77.9122	Demecolcine	Mitosis Modulators	positive
77.574	1-Methyl-4-Phenyl-1,2,3,6-Tetrahydropyridine	Neurotransmitter Agents	positive
77.1148	Phthalylsulfathiazole	Unclassified Mechanisms of Action	positive
77.0171	Ethylene Oxide	Unclassified Mechanisms of Action	positive
76.873	Amylocaine	Unclassified Mechanisms of Action	positive
76.6839	Ethylene Glycol	Unclassified Mechanisms of Action	positive
76.2435	Cefamandole	Unclassified Mechanisms of Action	positive
75.9807	Medrysone	Unclassified Mechanisms of Action	positive
75.966	2,3-Dioxo-6-Nitro-7-Sulfamoylbenzo(F)Quinoxaline	Neurotransmitter Agents	positive
75.7891	Methacholine Chloride	Neurotransmitter Agents	positive
75.6788	Polychlorinated Biphenyls	Unclassified Mechanisms of Action	positive
75.1881	Moricizine	Unclassified Mechanisms of Action	positive
74.9087	Naphthalene	Unclassified Mechanisms of Action	positive
74.5608	3-Nitropropionic Acid	Unclassified Mechanisms of Action	positive
74.0166	Tropisetron	Neurotransmitter Agents	positive
73.9519	Raloxifene	Unclassified Mechanisms of Action	positive
73.8306	Dactinomycin	Enzyme Inhibitors	positive
73.6464	Iodoform	Unclassified Mechanisms of Action	positive
73.5191	Cholera Toxin	Unclassified Mechanisms of Action	positive
73.4689	Ethylestrenol	Unclassified Mechanisms of Action	positive
73.2734	Cefadroxil	Unclassified Mechanisms of Action	positive
73.1569	Itraconazole	Enzyme Inhibitors	positive
72.9579	Cinnamic Aldehyde	Unclassified Mechanisms of Action	positive
72.934	Sildenafil	Enzyme Inhibitors	positive
72.3926	Dimaprit	Neurotransmitter Agents	positive
72.3808	Tetrahydrocannabinol	Unclassified Mechanisms of Action	positive
72.3073	Bestatin	Enzyme Inhibitors	positive
71.8877	Ginsenoside Rb2	Antimetabolites	positive
71.7619	Sodium Selenate	Antioxidants	positive
71.658	Pipenzolate	Neurotransmitter Agents	positive
71.6186	Butylbenzyl Phthalate	Unclassified Mechanisms of Action	positive
71.4585	Hexachloroethane	Unclassified Mechanisms of Action	positive
71.4479	Guanadrel	Unclassified Mechanisms of Action	positive
71.2445	Dexfenfluramine	Neurotransmitter Agents	positive
71.1281	Ornidazole	Unclassified Mechanisms of Action	positive
71.1044	Levocabastine	Neurotransmitter Agents	positive
70.9551	Perfosfamide	Alkylating Agents	positive
70.8959	Phenothiazine	Unclassified Mechanisms of Action	positive
70.7369	Fluticasone	Unclassified Mechanisms of Action	positive
70.5309	Prochloraz	Unclassified Mechanisms of Action	positive
70.4108	Trimethylcolchicinic Acid	Unclassified Mechanisms of Action	positive
70.3668	Lobelanidine	Neurotransmitter Agents	positive
70.2672	Econazole	Enzyme Inhibitors	positive
70.2173	Sulindac	Enzyme Inhibitors	positive
70.1992	Ethotoin	Unclassified Mechanisms of Action	positive
70.1257	Pyrazinamide	Unclassified Mechanisms of Action	positive
70.0263	Bismuth	Antacids	positive
69.8576	Diazinon	Neurotransmitter Agents	positive
69.8089	Ono 2235	Enzyme Inhibitors	positive
69.7758	Neuropeptide Y (18-36)	Neurotransmitter Agents	positive
69.7334	Fenhexamid	Unclassified Mechanisms of Action	positive
69.7026	Cromolyn Sodium	Unclassified Mechanisms of Action	positive
69.6124	Acetohexamide	Unclassified Mechanisms of Action	positive
69.5502	Quipazine	Neurotransmitter Agents	positive
69.4904	Troleandomycin	Unclassified Mechanisms of Action	positive
69.4543	Gefitinib	Enzyme Inhibitors	positive
69.3928	Beta-Lapachone	Enzyme Inhibitors	positive
69.3765	Furaltadon	Unclassified Mechanisms of Action	positive
69.1861	4'-Epidaunomycin	Unclassified Mechanisms of Action	positive
69.1701	Platelet Activating Factor	Unclassified Mechanisms of Action	positive
69.0897	Propantheline	Neurotransmitter Agents	positive
68.9682	Tretinoin	Unclassified Mechanisms of Action	positive
68.895	Repaglinide	Unclassified Mechanisms of Action	positive
68.7628	Andrographolide	Unclassified Mechanisms of Action	positive
68.7326	Fenretinide	Unclassified Mechanisms of Action	positive
68.6651	Etiocholanolone	Unclassified Mechanisms of Action	positive
68.6224	Cyclocreatine	Unclassified Mechanisms of Action	positive
68.6041	Gentamicins	Enzyme Inhibitors	positive
68.5219	Tianeptine	Unclassified Mechanisms of Action	positive
68.3944	Spironolactone	Unclassified Mechanisms of Action	positive
68.3285	Fenofibrate	Unclassified Mechanisms of Action	positive
68.2771	Solasodine	Unclassified Mechanisms of Action	positive
68.2528	Sulfapyridine	Unclassified Mechanisms of Action	positive
68.0571	Creatine	Unclassified Mechanisms of Action	positive
67.9949	Harmaline	Enzyme Inhibitors	positive
67.8036	Bombesin	Neurotransmitter Agents	positive
67.748	Fluoxetine	Neurotransmitter Agents	positive
67.6869	Ifosfamide	Alkylating Agents	positive
67.6598	Zalcitabine	Antimetabolites	positive
67.6243	Omeprazole	Enzyme Inhibitors	positive
67.5276	Acodazole	Unclassified Mechanisms of Action	positive
67.5161	Ketorolac	Enzyme Inhibitors	positive
67.4718	Pemoline	Unclassified Mechanisms of Action	positive
67.3749	Azathioprine	Antimetabolites	positive
67.2246	Cyclosporine	Enzyme Inhibitors	positive
67.2167	Fludrocortisone	Unclassified Mechanisms of Action	positive
67.1505	Apigenin	Enzyme Inhibitors	positive
67.1369	Isoxsuprine	Neurotransmitter Agents	positive
66.6628	Alphadolone	Unclassified Mechanisms of Action	positive
66.4768	Hydrastine	Unclassified Mechanisms of Action	positive
66.4651	Tocainide	Membrane Transport Modulators	positive
66.419	Betamethasone	Unclassified Mechanisms of Action	positive
66.4075	Ajmalicine	Unclassified Mechanisms of Action	positive
66.4053	Biperiden	Neurotransmitter Agents	positive
66.2633	Rofecoxib	Enzyme Inhibitors	positive
66.2574	Meclofenoxate	Unclassified Mechanisms of Action	positive
66.0505	Chlorpyrifos	Neurotransmitter Agents	positive
66.0274	Hydroxyhydroquinone	Unclassified Mechanisms of Action	positive
65.9029	Selegiline	Enzyme Inhibitors	positive
65.8268	Mono-(2-Ethylhexyl)Phthalate	Enzyme Inhibitors	positive
65.823	Amlodipine	Membrane Transport Modulators	positive
65.7861	Sulfamonomethoxine	Unclassified Mechanisms of Action	positive
65.7774	Loperamide	Unclassified Mechanisms of Action	positive
65.7665	7-Aminocephalosporanic Acid	Unclassified Mechanisms of Action	positive
65.7571	Nad	Enzyme Activators	positive
65.5718	Rolitetracycline	Unclassified Mechanisms of Action	positive
65.5573	Clofibrate	Antimetabolites	positive
65.5362	Hydroflumethiazide	Membrane Transport Modulators	positive
65.4753	Tetrahydrotriamcinolone	Unclassified Mechanisms of Action	positive
65.4291	Amiodarone	Enzyme Inhibitors	positive
65.4174	Lysophosphatidic Acid	Enzyme Activators	positive
65.4091	Lovastatin	Antimetabolites	positive
65.3169	Tranylcypromine	Enzyme Inhibitors	positive
65.2607	8-(3-Chlorostyryl)-1,3,7-Trimethylxanthine	Unclassified Mechanisms of Action	positive
65.1967	Flunarizine	Membrane Transport Modulators	positive
65.1804	Pheniramine	Neurotransmitter Agents	positive
65.1798	Genistein	Enzyme Inhibitors	positive
64.9783	Dibucaine	Unclassified Mechanisms of Action	positive
64.8525	Oxytetracycline	Unclassified Mechanisms of Action	positive
64.818	Gabexate	Enzyme Inhibitors	positive
64.8074	Valproic Acid	Neurotransmitter Agents	positive
64.7802	Promethazine	Neurotransmitter Agents	positive
64.674	Lithium Chloride	Unclassified Mechanisms of Action	positive
64.557	Lactic Acid	Unclassified Mechanisms of Action	positive
64.5112	Marinobufagenin	Enzyme Inhibitors	positive
64.2866	Quintozene	Unclassified Mechanisms of Action	positive
64.0459	Mifepristone	Unclassified Mechanisms of Action	positive
63.9996	Diamide	Unclassified Mechanisms of Action	positive
63.9929	Chelerythrine	Unclassified Mechanisms of Action	positive
63.9801	Silybin	Antioxidants	positive
63.9312	Ethanol	Unclassified Mechanisms of Action	positive
63.8294	Dexamethasone	Unclassified Mechanisms of Action	positive
63.7803	Acetazolamide	Enzyme Inhibitors	positive
63.6818	Bithionol	Unclassified Mechanisms of Action	positive
63.6706	Scopolamine Hydrobromide	Neurotransmitter Agents	positive
63.6651	Viomycin	Enzyme Inhibitors	positive
63.646	Ketoconazole	Enzyme Inhibitors	positive
63.6186	Riboflavin	Unclassified Mechanisms of Action	positive
63.5426	Budesonide	Unclassified Mechanisms of Action	positive
63.4473	Hydrocotarnine	Unclassified Mechanisms of Action	positive
63.4433	Cumene Hydroperoxide	Unclassified Mechanisms of Action	positive
63.4051	Naphazoline	Neurotransmitter Agents	positive
63.3747	Beta-1,3-Glucan	Unclassified Mechanisms of Action	positive
63.3044	Salsolinol	Neurotransmitter Agents	positive
63.213	Alprenolol	Neurotransmitter Agents	positive
63.187	Tunicamycin	Unclassified Mechanisms of Action	positive
63.1106	Imatinib	Enzyme Inhibitors	positive
63.0737	Aconitine	Unclassified Mechanisms of Action	positive
63.0522	Atropine	Neurotransmitter Agents	positive
63.0266	Erlotinib	Enzyme Inhibitors	positive
62.9793	Primidone	Unclassified Mechanisms of Action	positive
62.9657	Apomorphine	Neurotransmitter Agents	positive
62.9061	Chelidonine	Mitosis Modulators	positive
62.8908	Gabazine	Neurotransmitter Agents	positive
62.8597	Fluocinolone Acetonide	Unclassified Mechanisms of Action	positive
62.7554	Modafinil	Unclassified Mechanisms of Action	positive
62.7523	Methylene Chloride	Unclassified Mechanisms of Action	positive
62.7471	Doxorubicin	Unclassified Mechanisms of Action	positive
62.7446	Ethynodiol Diacetate	Unclassified Mechanisms of Action	positive
62.6661	Nicardipine	Membrane Transport Modulators	positive
62.5548	Atorvastatin	Antimetabolites	positive
62.538	2-(4-Morpholinyl)-8-Phenyl-4H-1-Benzopyran-4-One	Enzyme Inhibitors	positive
62.4231	Acyclovir	Unclassified Mechanisms of Action	positive
62.3761	Tranilast	Membrane Transport Modulators	positive
62.2265	Levonorgestrel	Unclassified Mechanisms of Action	positive
62.1714	Lincomycin	Enzyme Inhibitors	positive
62.0893	Pelargonic Acid	Unclassified Mechanisms of Action	positive
62.0879	Heptaminol	Unclassified Mechanisms of Action	positive
62.0762	Disopyramide	Unclassified Mechanisms of Action	positive
62.0603	Nimetazepam	Unclassified Mechanisms of Action	positive
62.0259	Sulfathiazole	Unclassified Mechanisms of Action	positive
61.9623	Arcaine	Neurotransmitter Agents	positive
61.912	Sulfamethoxazole	Unclassified Mechanisms of Action	positive
61.8481	Mitoxantrone	Unclassified Mechanisms of Action	positive
61.8055	Edrophonium	Neurotransmitter Agents	positive
61.731	Prostaglandins E	Unclassified Mechanisms of Action	positive
61.6986	Harmol	Unclassified Mechanisms of Action	positive
61.6314	Verapamil	Membrane Transport Modulators	positive
61.4889	Phenformin	Unclassified Mechanisms of Action	positive
61.3485	Dacarbazine	Alkylating Agents	positive
61.2313	Dimethylformamide	Unclassified Mechanisms of Action	positive
61.2057	Quinethazone	Unclassified Mechanisms of Action	positive
61.1821	Sampangine	Unclassified Mechanisms of Action	positive
61.1813	Picrotoxinin	Neurotransmitter Agents	positive
61.1161	Leflunomide	Enzyme Inhibitors	positive
60.9692	Cortisone	Unclassified Mechanisms of Action	positive
60.8731	Naproxen	Enzyme Inhibitors	positive
60.7236	Efavirenz	Enzyme Inhibitors	positive
60.5036	Chlorcyclizine	Neurotransmitter Agents	positive
60.46	Carbachol	Neurotransmitter Agents	positive
60.378	Esmolol	Neurotransmitter Agents	positive
60.3024	Inosine Monophosphate	Enzyme Inhibitors	positive
60.2982	Penicillamine	Chelating Agents	positive
60.27	Cycloheximide	Enzyme Inhibitors	positive
60.1216	Bethanechol	Neurotransmitter Agents	positive
60.0956	Terbutaline	Neurotransmitter Agents	positive
60.0868	Decitabine	Antimetabolites	positive
60.005	Betahistine	Neurotransmitter Agents	positive
59.9866	Atenolol	Neurotransmitter Agents	positive
59.9291	Bicuculline	Neurotransmitter Agents	positive
59.8387	Fluphenazine	Neurotransmitter Agents	positive
59.7776	Discretamine	Neurotransmitter Agents	positive
59.5798	Trichostatin A	Enzyme Inhibitors	positive
59.5734	Saquinavir	Enzyme Inhibitors	positive
59.5468	Nevirapine	Enzyme Inhibitors	positive
59.4759	Y 27632	Enzyme Inhibitors	positive
59.3516	Diclofenac	Enzyme Inhibitors	positive
59.3123	Pterostilbene	Antioxidants	positive
59.3097	6-Mercaptopurine	Antimetabolites	positive
59.2648	Sarin	Neurotransmitter Agents	positive
59.1462	Ibuprofen	Enzyme Inhibitors	positive
59.1222	Benperidol	Neurotransmitter Agents	positive
59.0938	Didanosine	Antimetabolites	positive
59.0616	Pargyline	Enzyme Inhibitors	positive
58.8689	Methionine Sulfoximine	Enzyme Activators	positive
58.6659	Fenbufen	Enzyme Inhibitors	positive
58.5454	Selenomethionine	Antioxidants	positive
58.5449	Kanamycin	Enzyme Inhibitors	positive
58.4127	Dobutamine	Neurotransmitter Agents	positive
58.3938	Gemfibrozil	Antimetabolites	positive
58.3086	Baclofen	Neurotransmitter Agents	positive
58.2858	Triazolam	Neurotransmitter Agents	positive
58.207	Ciprofibrate	Antimetabolites	positive
58.1534	Lamivudine	Enzyme Inhibitors	positive
58.1443	Diethylnitrosamine	Alkylating Agents	positive
58.1351	Ethacrynic Acid	Enzyme Inhibitors	positive
57.9428	Azacitidine	Antimetabolites	positive
57.9074	Tomatidine	Enzyme Inhibitors	positive
57.7652	Haloperidol	Neurotransmitter Agents	positive
57.6925	Fipexide	Neurotransmitter Agents	positive
57.6146	Lapatinib	Enzyme Inhibitors	positive
57.4359	Nimesulide	Enzyme Inhibitors	positive
57.3887	Betaxolol	Neurotransmitter Agents	positive
57.3278	17-(Allylamino)-17-Demethoxygeldanamycin	Enzyme Inhibitors	positive
57.1768	Diethylcarbamazine	Enzyme Inhibitors	positive
57.1652	Galantamine	Neurotransmitter Agents	positive
57.0854	U 0126	Enzyme Inhibitors	positive
57.0559	Nabumetone	Enzyme Inhibitors	positive
57.0506	Altretamine	Alkylating Agents	positive
56.9887	Thioguanine	Antimetabolites	positive
56.9174	Maprotiline	Neurotransmitter Agents	positive
56.8901	Finasteride	Enzyme Inhibitors	positive
56.7372	Droperidol	Neurotransmitter Agents	positive
56.6882	Hydroxyurea	Enzyme Inhibitors	positive
56.6567	Nystatin	Membrane Transport Modulators	positive
56.6469	Ng-Nitroarginine Methyl Ester	Enzyme Inhibitors	positive
56.5802	Dizocilpine Maleate	Neurotransmitter Agents	positive
56.4363	Aspirin	Fibrin Modulating Agents	positive
56.3022	Dorzolamide	Enzyme Inhibitors	positive
56.2536	Dichlororibofuranosylbenzimidazole	Enzyme Inhibitors	positive
56.1072	Amiloride	Membrane Transport Modulators	positive
56.038	Triprolidine	Neurotransmitter Agents	positive
55.9247	Chlorambucil	Alkylating Agents	positive
55.8002	Ipratropium	Neurotransmitter Agents	positive
55.6656	Dasatinib	Enzyme Inhibitors	positive
55.5847	Ranitidine	Neurotransmitter Agents	positive
55.2925	Isochlorogenic Acid	Antioxidants	positive
55.0599	Brompheniramine	Neurotransmitter Agents	positive
54.9739	Staurosporine	Enzyme Inhibitors	positive
54.9533	Sorafenib	Enzyme Inhibitors	positive
54.8936	Benzamil	Membrane Transport Modulators	positive
54.8332	Azauridine	Antimetabolites	positive
54.6937	Diltiazem	Membrane Transport Modulators	positive
54.6391	Nizatidine	Neurotransmitter Agents	positive
54.6381	Caffeine	Neurotransmitter Agents	positive
54.5673	Mianserin	Neurotransmitter Agents	positive
54.5408	Bepridil	Membrane Transport Modulators	positive
54.5408	Riluzole	Neurotransmitter Agents	positive
54.5071	Puromycin	Antimetabolites	positive
54.4975	Cyproheptadine	Neurotransmitter Agents	positive
54.443	Fluconazole	Enzyme Inhibitors	positive
54.369	Cytarabine	Antimetabolites	positive
54.3474	Shiga Toxin	Enzyme Inhibitors	positive
54.3385	Amitriptyline	Neurotransmitter Agents	positive
54.3044	Simvastatin	Antimetabolites	positive
54.1616	Tacrine	Neurotransmitter Agents	positive
54.1415	Flucytosine	Antimetabolites	positive
54.1099	Citalopram	Neurotransmitter Agents	positive
54.073	Bezafibrate	Antimetabolites	positive
54.0279	Digoxin	Enzyme Inhibitors	positive
53.9402	Novobiocin	Enzyme Inhibitors	positive
53.9205	Amitraz	Neurotransmitter Agents	positive
53.7462	Kainic Acid	Neurotransmitter Agents	positive
53.6151	Erythromycin Ethylsuccinate	Enzyme Inhibitors	positive
53.5243	Chlorpromazine	Neurotransmitter Agents	positive
53.4939	Alpha-Amanitin	Enzyme Inhibitors	positive
53.3652	Hydroquinone	Antioxidants	positive
53.3503	6-Thioguanosine	Antimetabolites	positive
53.3307	Pralidoxime	Enzyme Reactivators	positive
53.3061	5'-Methylthioadenosine	Enzyme Inhibitors	positive
53.0221	Tempol	Antioxidants	positive
52.8771	3-Deazaneplanocin	Enzyme Inhibitors	positive
52.7212	Echinomycin	Enzyme Inhibitors	positive
52.6926	Ketoprofen	Enzyme Inhibitors	positive
52.5881	Triflupromazine	Neurotransmitter Agents	positive
52.5727	N-Ac-Chavc-Nh2	Peptidomimetics	positive
52.4076	Melphalan	Alkylating Agents	positive
52.245	Enoxacin	Enzyme Inhibitors	positive
52.2279	Emodin	Enzyme Inhibitors	positive
52.1124	Tridihexethyl	Neurotransmitter Agents	positive
52.0705	Methotrexate	Antimetabolites	positive
52.0469	Atovaquone	Enzyme Inhibitors	positive
52.0093	Clemastine	Neurotransmitter Agents	positive
51.7593	Quinidine	Neurotransmitter Agents	positive
51.6622	Cyclopenthiazide	Membrane Transport Modulators	positive
51.2921	Chlorthalidone	Membrane Transport Modulators	positive
51.2406	Norfloxacin	Enzyme Inhibitors	positive
51.0323	Indomethacin	Enzyme Inhibitors	positive
50.7466	Gabapentin	Membrane Transport Modulators	positive
50.4859	Asperflavin	Antioxidants	positive
50.3115	Mosapride	Neurotransmitter Agents	positive
49.7865	Nalidixic Acid	Enzyme Inhibitors	positive
49.3353	Perhexiline	Membrane Transport Modulators	positive
49.3051	Tetrodotoxin	Membrane Transport Modulators	positive
49.1821	Etodolac	Enzyme Inhibitors	positive
49.1384	Su 5402	Enzyme Inhibitors	positive
48.7117	Flurbiprofen	Enzyme Inhibitors	positive
48.3541	Salmeterol	Neurotransmitter Agents	positive
48.2803	Lobeline	Neurotransmitter Agents	positive
48.2037	Diazepam	Neurotransmitter Agents	positive
48.1505	Mrk 003	Enzyme Inhibitors	positive
48.0987	Oltipraz	Enzyme Inhibitors	positive
47.3774	Atractyloside	Enzyme Inhibitors	positive
47.3541	Captopril	Enzyme Inhibitors	positive
47.3067	Mepenzolic Acid	Neurotransmitter Agents	positive
47.2471	Lamotrigine	Membrane Transport Modulators	positive
47.0387	Flavopiridol	Enzyme Inhibitors	positive
47.0055	Indoprofen	Enzyme Inhibitors	positive
46.9381	Isopropamide Iodide	Neurotransmitter Agents	positive
46.8866	6-Hydroxy-2,5,7,8-Tetramethylchroman-2-Carboxylic Acid	Antioxidants	positive
46.8791	Amanitins	Enzyme Inhibitors	positive
46.475	Lacidipine	Membrane Transport Modulators	positive
46.4594	Vitamin E	Antioxidants	positive
46.3228	Cycloserine	Antimetabolites	positive
46.3195	Clonazepam	Neurotransmitter Agents	positive
46.1495	Arecoline	Neurotransmitter Agents	positive
46.1479	Malathion	Neurotransmitter Agents	positive
46.0217	Acarbose	Enzyme Inhibitors	positive
45.8726	Naringin	Antioxidants	positive
45.748	Desipramine	Neurotransmitter Agents	positive
45.5747	Amprenavir	Enzyme Inhibitors	positive
45.2957	Ketanserin	Neurotransmitter Agents	positive
45.2195	Alfuzosin	Neurotransmitter Agents	positive
44.8004	Piribedil	Neurotransmitter Agents	positive
44.5021	Harmine	Enzyme Inhibitors	positive
44.4943	Butyric Acid	Neurotransmitter Agents	positive
44.4876	Albendazole	Mitosis Modulators	positive
44.2614	Fluvoxamine	Neurotransmitter Agents	positive
44.2506	Metoprolol	Neurotransmitter Agents	positive
44.0171	Bupropion	Neurotransmitter Agents	positive
43.7033	Triptolide	Alkylating Agents	positive
43.272	Hesperetin	Antioxidants	positive
43.1374	Nisoldipine	Membrane Transport Modulators	positive
42.3079	1-(5-Isoquinolinesulfonyl)-2-Methylpiperazine	Enzyme Inhibitors	positive
42.0391	Buspirone	Neurotransmitter Agents	positive
41.6442	Propylthiouracil	Antimetabolites	positive
41.6272	Nitric Oxide	Neurotransmitter Agents	positive
41.4614	Levodopa	Neurotransmitter Agents	positive
40.9871	Ticlopidine	Fibrin Modulating Agents	positive
40.5392	Remoxipride	Neurotransmitter Agents	positive
40.5341	Zaleplon	Neurotransmitter Agents	positive
39.5834	Deferiprone	Chelating Agents	positive
38.4614	Trifluridine	Antimetabolites	positive
37.7799	Felodipine	Membrane Transport Modulators	positive
36.5653	Chlorpheniramine	Neurotransmitter Agents	positive
35.2507	Oxymetazoline	Neurotransmitter Agents	positive
33.7011	Metoclopramide	Neurotransmitter Agents	positive
32.7316	Pirinixic Acid	Antimetabolites	positive
31.8013	Fluorouracil	Antimetabolites	positive
27.8856	Isoflurophate	Neurotransmitter Agents	positive
27.037	Phenylephrine	Neurotransmitter Agents	positive
24.5983	Neostigmine	Neurotransmitter Agents	positive
24.3349	Perfluorooctanoic Acid	Enzyme Activators	positive
Down regulated genes
Score	Compounds	Compounds group	Correlation
84.6646	Ozagrel	Fibrin Modulating Agents	positive
83.3854	Bacterial Lysate	Unclassified Mechanisms of Action	positive
82.7992	Depudecin	Enzyme Inhibitors	positive
82.0369	Bisoprolol	Neurotransmitter Agents	positive
79.2755	Methylnitronitrosoguanidine	Alkylating Agents	positive
79.2714	Hydrazine	Unclassified Mechanisms of Action	positive
78.2205	Nebivolol	Neurotransmitter Agents	positive
78.0652	Tianeptine	Unclassified Mechanisms of Action	positive
78.052	Hexachlorobenzene	Unclassified Mechanisms of Action	positive
77.9656	Anastrozole	Enzyme Inhibitors	positive
77.8562	1-Amino-2,4-Dibromoanthraquinone	Unclassified Mechanisms of Action	positive
77.4951	Gentamicin C	Unclassified Mechanisms of Action	positive
77.2512	3-Nitrophenol	Unclassified Mechanisms of Action	positive
77.2338	Naloxone	Unclassified Mechanisms of Action	positive
77.1721	Aica Ribonucleotide	Unclassified Mechanisms of Action	positive
76.9795	Platelet Activating Factor	Unclassified Mechanisms of Action	positive
76.8457	Nafenopin	Antimetabolites	positive
76.1933	4-(N-Methyl-N-Nitrosamino)-1-(3-Pyridyl)-1-Butanone	Unclassified Mechanisms of Action	positive
76.159	Lorazepam	Neurotransmitter Agents	positive
75.8132	Tranylcypromine	Enzyme Inhibitors	positive
75.4713	Aluminum Sulfate	Unclassified Mechanisms of Action	positive
75.14	Bambuterol	Unclassified Mechanisms of Action	positive
74.3624	Clonazepam	Neurotransmitter Agents	positive
74.2092	Gw 501516	Enzyme Activators	positive
74.2011	Penicillin G	Unclassified Mechanisms of Action	positive
73.7953	Cpg-Oligonucleotide	Unclassified Mechanisms of Action	positive
73.6154	Harmol	Unclassified Mechanisms of Action	positive
73.2689	Monocrotaline	Unclassified Mechanisms of Action	positive
73.2606	Chelerythrine	Unclassified Mechanisms of Action	positive
73.0441	Riddelliine	Unclassified Mechanisms of Action	positive
73.0309	Terbinafine	Enzyme Inhibitors	positive
73.0281	Cyproterone Acetate	Unclassified Mechanisms of Action	positive
72.9887	Methiocarb	Unclassified Mechanisms of Action	positive
72.9149	Abacavir	Enzyme Inhibitors	positive
72.5956	Diquat	Unclassified Mechanisms of Action	positive
72.5619	Ono 2235	Enzyme Inhibitors	positive
72.4393	Phalloidine	Unclassified Mechanisms of Action	positive
72.3836	Didanosine	Antimetabolites	positive
72.0606	Nomegestrol	Unclassified Mechanisms of Action	positive
71.9868	Thioacetamide	Unclassified Mechanisms of Action	positive
71.938	Ethionine	Antimetabolites	positive
71.9112	4-Nitrophenol	Unclassified Mechanisms of Action	positive
71.823	Naproxen	Enzyme Inhibitors	positive
71.7931	Valacyclovir	Unclassified Mechanisms of Action	positive
71.709	Doxazosin	Neurotransmitter Agents	positive
71.66	Lornoxicam	Unclassified Mechanisms of Action	positive
71.5247	Methylcellulose	Unclassified Mechanisms of Action	positive
71.5131	Azathioprine	Antimetabolites	positive
71.4801	Lisinopril	Enzyme Inhibitors	positive
71.3032	Carboplatin	Unclassified Mechanisms of Action	positive
71.2502	Atrazine	Unclassified Mechanisms of Action	positive
71.2118	Miconazole	Enzyme Inhibitors	positive
71.1505	Estriol	Unclassified Mechanisms of Action	positive
71.0675	Amantadine	Neurotransmitter Agents	positive
71.0428	Methyltestosterone	Unclassified Mechanisms of Action	positive
70.9457	Bupivacaine	Unclassified Mechanisms of Action	positive
70.8753	Bombesin	Neurotransmitter Agents	positive
70.8701	Sanguinarine	Unclassified Mechanisms of Action	positive
70.6238	Riluzole	Neurotransmitter Agents	positive
70.5258	Bisphenol A	Antioxidants	positive
70.5121	Idebenone	Antioxidants	positive
70.4284	Tretinoin	Unclassified Mechanisms of Action	positive
70.3933	Ketamine	Neurotransmitter Agents	positive
70.2894	Ethinyl Estradiol	Unclassified Mechanisms of Action	positive
70.2255	Meloxicam	Enzyme Inhibitors	positive
70.1518	Cyproterone	Unclassified Mechanisms of Action	positive
70.1317	Lamivudine	Enzyme Inhibitors	positive
70.0835	Lovastatin	Antimetabolites	positive
70.0564	Dydrogesterone	Unclassified Mechanisms of Action	positive
70.0341	Benziodarone	Unclassified Mechanisms of Action	positive
69.9151	Cpg Odn 2216	Unclassified Mechanisms of Action	positive
69.9033	Nimetazepam	Unclassified Mechanisms of Action	positive
69.7743	Indoprofen	Enzyme Inhibitors	positive
69.7211	Acidocin Ch5, Lactobacillus Acidophilus	Unclassified Mechanisms of Action	positive
69.7148	Dimethylnitrosamine	Unclassified Mechanisms of Action	positive
69.6986	Efavirenz	Enzyme Inhibitors	positive
69.5265	Vitamin E	Antioxidants	positive
69.4915	N-Nitrosomorpholine	Unclassified Mechanisms of Action	positive
69.2569	Thioridazine	Neurotransmitter Agents	positive
69.2322	Penicillin G Benzathine	Unclassified Mechanisms of Action	positive
69.0721	Ganciclovir	Unclassified Mechanisms of Action	positive
69.0687	Fenofibrate	Unclassified Mechanisms of Action	positive
69.0612	Coumarin	Unclassified Mechanisms of Action	positive
68.9876	N-Methylaspartate	Neurotransmitter Agents	positive
68.962	Oltipraz	Enzyme Inhibitors	positive
68.8414	Gold	Unclassified Mechanisms of Action	positive
68.6197	Lomustine	Alkylating Agents	positive
68.6151	Triazolam	Neurotransmitter Agents	positive
68.5661	Lonidamine	Unclassified Mechanisms of Action	positive
68.3625	Milrinone	Enzyme Inhibitors	positive
68.3279	Methanol	Unclassified Mechanisms of Action	positive
68.3208	Yellow Fever Vaccine	Unclassified Mechanisms of Action	positive
68.3144	Osthol	Membrane Transport Modulators	positive
68.2616	Sulfachlorpyridazine	Unclassified Mechanisms of Action	positive
68.1145	Flunixin	Unclassified Mechanisms of Action	positive
68.0146	Carbimazole	Unclassified Mechanisms of Action	positive
67.9487	Diethylnitrosamine	Alkylating Agents	positive
67.9094	Mitomycin	Alkylating Agents	positive
67.8564	Carmustine	Alkylating Agents	positive
67.8362	Dinitrophenols	Enzyme Inhibitors	positive
67.7824	Systhane	Unclassified Mechanisms of Action	positive
67.7571	Tacrolimus	Unclassified Mechanisms of Action	positive
67.721	Clofibric Acid	Antimetabolites	positive
67.6057	Erythromycin	Enzyme Inhibitors	positive
67.5837	Etodolac	Enzyme Inhibitors	positive
67.5377	Salsolidine	Enzyme Inhibitors	positive
67.5175	Quintozene	Unclassified Mechanisms of Action	positive
67.477	Carotenoids	Antioxidants	positive
67.3628	Methylformamide	Unclassified Mechanisms of Action	positive
67.3295	Bromobenzene	Unclassified Mechanisms of Action	positive
67.3022	Benfluorex	Antimetabolites	positive
67.2889	Hydralazine	Unclassified Mechanisms of Action	positive
67.2437	Methazolamide	Enzyme Inhibitors	positive
67.2411	Sulfathiazole	Unclassified Mechanisms of Action	positive
67.1526	Buparvaquone	Unclassified Mechanisms of Action	positive
67.1076	Dimaprit	Neurotransmitter Agents	positive
67.0104	Butirosin Sulfate	Unclassified Mechanisms of Action	positive
66.9549	Resveratrol	Antioxidants	positive
66.8777	Carbon Tetrachloride	Unclassified Mechanisms of Action	positive
66.8417	Beclomethasone	Unclassified Mechanisms of Action	positive
66.8138	Inosine Monophosphate	Enzyme Inhibitors	positive
66.757	Forskolin	Unclassified Mechanisms of Action	positive
66.6912	R 848	Unclassified Mechanisms of Action	positive
66.6519	Azithromycin	Unclassified Mechanisms of Action	positive
66.6475	Zinc Oxide	Unclassified Mechanisms of Action	positive
66.629	Bacitracin	Unclassified Mechanisms of Action	positive
66.5897	Pentobarbital	Neurotransmitter Agents	positive
66.5549	Carvedilol	Neurotransmitter Agents	positive
66.5508	Sulfamethoxazole	Unclassified Mechanisms of Action	positive
66.5179	Chlorambucil	Alkylating Agents	positive
66.491	Nateglinide	Unclassified Mechanisms of Action	positive
66.3971	Naphthalene	Unclassified Mechanisms of Action	positive
66.3936	Ergocalciferols	Unclassified Mechanisms of Action	positive
66.3091	Vancomycin	Unclassified Mechanisms of Action	positive
66.3051	Fluphenazine	Neurotransmitter Agents	positive
66.277	2-(4-Morpholinoanilino)-6-Cyclohexylaminopurine	Enzyme Inhibitors	positive
66.2503	Propylthiouracil	Antimetabolites	positive
66.1394	Benzbromarone	Unclassified Mechanisms of Action	positive
66.0387	Mifepristone	Unclassified Mechanisms of Action	positive
66.0167	1,3-Dichloro-2-Propanol	Unclassified Mechanisms of Action	positive
65.8864	Simvastatin	Antimetabolites	positive
65.8717	Chlorinated Dibenzofurans	Unclassified Mechanisms of Action	positive
65.871	Phenylmethylpyrazolone	Antioxidants	positive
65.8687	Ambroxol	Unclassified Mechanisms of Action	positive
65.825	Ifosfamide	Alkylating Agents	positive
65.676	Nizatidine	Neurotransmitter Agents	positive
65.6713	1,3-Dichlorobenzene	Unclassified Mechanisms of Action	positive
65.6423	Triiodothyronine	Unclassified Mechanisms of Action	positive
65.6182	Cholecalciferol	Unclassified Mechanisms of Action	positive
65.6151	Lead Acetate	Unclassified Mechanisms of Action	positive
65.5906	Netilmicin	Enzyme Inhibitors	positive
65.583	Aspirin	Fibrin Modulating Agents	positive
65.517	Oxymatrine	Unclassified Mechanisms of Action	positive
65.4755	Imiquimod	Unclassified Mechanisms of Action	positive
65.4509	Y 27632	Enzyme Inhibitors	positive
65.4208	Pargyline	Enzyme Inhibitors	positive
65.4123	Topotecan	Enzyme Inhibitors	positive
65.4071	Cilostazol	Fibrin Modulating Agents	positive
65.3792	Acodazole	Unclassified Mechanisms of Action	positive
65.3134	Econazole	Enzyme Inhibitors	positive
65.2914	Methamphetamine	Neurotransmitter Agents	positive
65.2033	1-Methyl-4-Phenyl-1,2,3,6-Tetrahydropyridine	Neurotransmitter Agents	positive
65.1426	Sulindac	Enzyme Inhibitors	positive
65.0962	Parthenolide	Unclassified Mechanisms of Action	positive
65.0784	Histamine	Neurotransmitter Agents	positive
64.9802	Digitoxin	Enzyme Inhibitors	positive
64.9679	Spiramycin	Unclassified Mechanisms of Action	positive
64.9596	Amiloride	Membrane Transport Modulators	positive
64.8724	1,5-Naphthalenediamine	Unclassified Mechanisms of Action	positive
64.8413	Doxapram	Unclassified Mechanisms of Action	positive
64.7862	Histidinol	Enzyme Inhibitors	positive
64.7629	Calcium Chloride	Unclassified Mechanisms of Action	positive
64.6876	Trichloroepoxypropane	Enzyme Inhibitors	positive
64.6705	Thioguanine	Antimetabolites	positive
64.4655	Domperidone	Neurotransmitter Agents	positive
64.46	Zidovudine	Antimetabolites	positive
64.44	Irinotecan	Enzyme Inhibitors	positive
64.4093	Nocodazole	Mitosis Modulators	positive
64.3775	To-901317	Unclassified Mechanisms of Action	positive
64.3487	Methomyl	Enzyme Inhibitors	positive
64.3473	Nomifensine	Neurotransmitter Agents	positive
64.3463	Dioxybenzone	Unclassified Mechanisms of Action	positive
64.2587	Sulfameter	Unclassified Mechanisms of Action	positive
64.2558	Flucytosine	Antimetabolites	positive
64.1599	Cephalexin	Unclassified Mechanisms of Action	positive
64.1042	Neomycin	Enzyme Inhibitors	positive
64.0983	Phenothiazine	Unclassified Mechanisms of Action	positive
63.9934	Estradiol 3-Benzoate	Unclassified Mechanisms of Action	positive
63.9772	Flutamide	Unclassified Mechanisms of Action	positive
63.9258	Gentian Violet	Unclassified Mechanisms of Action	positive
63.9061	Indomethacin	Enzyme Inhibitors	positive
63.849	Finasteride	Enzyme Inhibitors	positive
63.8359	Tris(2,3-Dibromopropyl)Phosphate	Unclassified Mechanisms of Action	positive
63.7483	Harmaline	Enzyme Inhibitors	positive
63.6147	Thymoglobulin	Unclassified Mechanisms of Action	positive
63.557	2,2'-Dipyridyl	Chelating Agents	positive
63.5211	Dirithromycin	Unclassified Mechanisms of Action	positive
63.4965	Nifedipine	Membrane Transport Modulators	positive
63.483	6-Mercaptopurine	Antimetabolites	positive
63.4585	Amanitins	Enzyme Inhibitors	positive
63.4521	Digoxin	Enzyme Inhibitors	positive
63.3356	Nitrazepam	Neurotransmitter Agents	positive
63.1926	Vecuronium Bromide	Neurotransmitter Agents	positive
63.1237	Gefitinib	Enzyme Inhibitors	positive
63.093	Nitrofurazone	Unclassified Mechanisms of Action	positive
63.0508	Altretamine	Alkylating Agents	positive
63.0446	Alpha-Amino-3-Hydroxy-5-Methyl-4-Isoxazolepropionic Acid	Neurotransmitter Agents	positive
62.9211	Ketanserin	Neurotransmitter Agents	positive
62.838	Methapyrilene	Neurotransmitter Agents	positive
62.8266	Famprofazone	Unclassified Mechanisms of Action	positive
62.6885	Vinylidene Chloride	Unclassified Mechanisms of Action	positive
62.5957	Floxacillin	Unclassified Mechanisms of Action	positive
62.558	Roxarsone	Unclassified Mechanisms of Action	positive
62.515	Piperonyl Butoxide	Unclassified Mechanisms of Action	positive
62.4113	Aconitine	Unclassified Mechanisms of Action	positive
62.2379	Alphaxalone	Unclassified Mechanisms of Action	positive
62.1891	Genipin	Unclassified Mechanisms of Action	positive
62.0898	Atorvastatin	Antimetabolites	positive
62.0848	Ethionamide	Antimetabolites	positive
62.0702	6-Bromoindirubin-3'-Oxime	Enzyme Inhibitors	positive
62.0311	Clomiphene	Unclassified Mechanisms of Action	positive
62.0215	Ibuprofen	Enzyme Inhibitors	positive
61.9167	Triflusal	Unclassified Mechanisms of Action	positive
61.8485	Hydroxyurea	Enzyme Inhibitors	positive
61.7571	Chlormezanone	Unclassified Mechanisms of Action	positive
61.7466	Phosgene	Unclassified Mechanisms of Action	positive
61.7248	Teriparatide	Unclassified Mechanisms of Action	positive
61.6754	Chloroquine	Unclassified Mechanisms of Action	positive
61.669	Propafenone	Unclassified Mechanisms of Action	positive
61.2377	Equilin	Unclassified Mechanisms of Action	positive
61.2105	Picrotoxinin	Neurotransmitter Agents	positive
61.2016	Sertraline	Neurotransmitter Agents	positive
61.124	Ethamsylate	Unclassified Mechanisms of Action	positive
61.1098	Shiga Toxin	Enzyme Inhibitors	positive
61.1084	Poly I-C	Unclassified Mechanisms of Action	positive
61.0288	Sulconazole	Unclassified Mechanisms of Action	positive
61.0203	Cisplatin	Unclassified Mechanisms of Action	positive
60.9844	Kinetin	Unclassified Mechanisms of Action	positive
60.9574	Felodipine	Membrane Transport Modulators	positive
60.8594	Foscarnet	Enzyme Inhibitors	positive
60.8541	Trichostatin A	Enzyme Inhibitors	positive
60.8188	Fulvestrant	Unclassified Mechanisms of Action	positive
60.7552	Haloperidol	Neurotransmitter Agents	positive
60.7102	Bradykinin (1-5)	Unclassified Mechanisms of Action	positive
60.6996	Pyrogallol	Antioxidants	positive
60.6248	Ethylene Glycol	Unclassified Mechanisms of Action	positive
60.6196	Niacin	Antimetabolites	positive
60.5285	Ethaverine	Unclassified Mechanisms of Action	positive
60.4567	Tramadol	Unclassified Mechanisms of Action	positive
60.4119	Mustard Gas	Unclassified Mechanisms of Action	positive
60.3999	Fluoxetine	Neurotransmitter Agents	positive
60.3334	Bethanechol	Neurotransmitter Agents	positive
60.3219	Nialamide	Enzyme Inhibitors	positive
60.273	Cardiotoxins	Unclassified Mechanisms of Action	positive
60.2263	8-Aminohexylamino Camp	Enzyme Inhibitors	positive
60.2113	Enoxacin	Enzyme Inhibitors	positive
60.1836	Rifabutin	Unclassified Mechanisms of Action	positive
60.1115	Amlodipine	Membrane Transport Modulators	positive
60.0599	Vinclozolin	Unclassified Mechanisms of Action	positive
59.9953	Stavudine	Antimetabolites	positive
59.9809	Beta-Cyclodextrin-Benzaldehyde	Unclassified Mechanisms of Action	positive
59.8879	Fomepizole	Unclassified Mechanisms of Action	positive
59.8848	Selegiline	Enzyme Inhibitors	positive
59.807	Prostaglandins F	Unclassified Mechanisms of Action	positive
59.7951	Safrole	Unclassified Mechanisms of Action	positive
59.7626	Chlormadinone Acetate	Unclassified Mechanisms of Action	positive
59.7457	Clotrimazole	Enzyme Inhibitors	positive
59.7205	Immunoglobulin G	Unclassified Mechanisms of Action	positive
59.6934	Sulfamethoxypyridazine	Unclassified Mechanisms of Action	positive
59.6605	Disulfiram	Enzyme Inhibitors	positive
59.6343	Dactinomycin	Enzyme Inhibitors	positive
59.4967	Promazine	Neurotransmitter Agents	positive
59.4689	Edrophonium	Enzyme Inhibitors	positive
59.3015	Gramine	Unclassified Mechanisms of Action	positive
59.2198	Granisetron	Neurotransmitter Agents	positive
59.1485	Secobarbital	Neurotransmitter Agents	positive
59.1312	Ivermectin	Unclassified Mechanisms of Action	positive
59.0497	Dimethylformamide	Unclassified Mechanisms of Action	positive
59.046	Sparteine	Unclassified Mechanisms of Action	positive
58.9621	Desoxycorticosterone	Unclassified Mechanisms of Action	positive
58.8231	Pentachlorophenol	Enzyme Inhibitors	positive
58.7971	Leflunomide	Enzyme Inhibitors	positive
58.6937	Naphthalan	Unclassified Mechanisms of Action	positive
58.5909	Hesperetin	Antioxidants	positive
58.5399	Aminoglutethimide	Enzyme Inhibitors	positive
58.527	Clomipramine	Neurotransmitter Agents	positive
58.4105	Pantoprazole	Enzyme Inhibitors	positive
58.2351	Nipecotic Acid	Neurotransmitter Agents	positive
57.5319	Sildenafil	Enzyme Inhibitors	positive
57.4961	Fenoprofen	Enzyme Inhibitors	positive
57.3616	Itraconazole	Enzyme Inhibitors	positive
57.3346	Ramipril	Enzyme Inhibitors	positive
57.1322	Paclitaxel	Mitosis Modulators	positive
57.0927	Fusaric Acid	Enzyme Inhibitors	positive
56.9191	Alprazolam	Neurotransmitter Agents	positive
56.7748	Linezolid	Enzyme Inhibitors	positive
56.3893	Clofibrate	Antimetabolites	positive
56.3275	Cinnarizine	Membrane Transport Modulators	positive
56.2445	Isoxsuprine	Neurotransmitter Agents	positive
56.1985	Isoproterenol	Neurotransmitter Agents	positive
56.1457	Bezafibrate	Antimetabolites	positive
56.1003	Nitrendipine	Membrane Transport Modulators	positive
55.9906	Kainic Acid	Neurotransmitter Agents	positive
55.9179	Tiapamil Hydrochloride	Neurotransmitter Agents	positive
55.9014	Pyrimethamine	Enzyme Inhibitors	positive
55.8889	Diazepam	Neurotransmitter Agents	positive
55.8839	Plicamycin	Enzyme Inhibitors	positive
55.7127	Benazepril	Enzyme Inhibitors	positive
55.6004	Vorinostat	Enzyme Inhibitors	positive
55.4873	Ritonavir	Enzyme Inhibitors	positive
54.7787	Papaverine	Enzyme Inhibitors	positive
54.7594	Fenoterol	Neurotransmitter Agents	positive
54.703	Mrk 003	Enzyme Inhibitors	positive
54.5564	Baclofen	Neurotransmitter Agents	positive
54.3757	Phenethyl Isothiocyanate	Enzyme Inhibitors	positive
54.3631	Tetrandrine	Membrane Transport Modulators	positive
54.322	Candesartan	Angiotensin Receptor Antagonists	positive
54.3187	Mycophenolic Acid	Enzyme Inhibitors	positive
54.2906	Spiperone	Neurotransmitter Agents	positive
54.2666	Phenobarbital	Neurotransmitter Agents	positive
54.0069	3-Iodobenzylguanidine	Enzyme Inhibitors	positive
54.0008	Tropicamide	Neurotransmitter Agents	positive
53.9778	Pronethalol	Neurotransmitter Agents	positive
53.9146	Profenamine	Neurotransmitter Agents	positive
53.9077	Chlorcyclizine	Neurotransmitter Agents	positive
53.8885	9-(2-Hydroxy-3-Nonyl)Adenine	Enzyme Inhibitors	positive
53.8385	Fusidic Acid	Enzyme Inhibitors	positive
53.8037	Rifampin	Enzyme Inhibitors	positive
53.7708	Gabapentin	Membrane Transport Modulators	positive
53.6918	Ranitidine	Neurotransmitter Agents	positive
53.5871	Cyclophosphamide	Alkylating Agents	positive
53.3939	Amiodarone	Enzyme Inhibitors	positive
53.3444	Ofloxacin	Enzyme Inhibitors	positive
53.3278	Chlortetracycline	Enzyme Inhibitors	positive
52.9761	Telmisartan	Angiotensin Receptor Antagonists	positive
52.9383	Nortriptyline	Neurotransmitter Agents	positive
52.8346	Debrisoquin	Neurotransmitter Agents	positive
52.7978	Selenomethionine	Antioxidants	positive
52.5179	Gentamicins	Enzyme Inhibitors	positive
52.5004	Nalidixic Acid	Enzyme Inhibitors	positive
52.4758	Dobutamine	Neurotransmitter Agents	positive
52.457	Naringin	Antioxidants	positive
52.2781	Bicuculline	Neurotransmitter Agents	positive
52.156	Su 5402	Enzyme Inhibitors	positive
52.1518	Clemastine	Neurotransmitter Agents	positive
52.1214	Caffeic Acid	Antioxidants	positive
52.0314	Norfloxacin	Enzyme Inhibitors	positive
51.9709	Malathion	Enzyme Inhibitors	positive
51.7653	Dipivefrin	Neurotransmitter Agents	positive
51.6369	Azaperone	Neurotransmitter Agents	positive
51.6023	Remoxipride	Neurotransmitter Agents	positive
51.5927	Ifenprodil	Neurotransmitter Agents	positive
51.4711	Lincomycin	Enzyme Inhibitors	positive
51.2876	Hydrochlorothiazide	Membrane Transport Modulators	positive
51.0634	Ketoprofen	Enzyme Inhibitors	positive
51.0612	Proadifen	Enzyme Inhibitors	positive
51.0319	Dichlorvos	Enzyme Inhibitors	positive
50.6824	Hydroxyzine	Neurotransmitter Agents	positive
50.5539	Piroxicam	Enzyme Inhibitors	positive
50.5334	Methyldopa	Neurotransmitter Agents	positive
50.5327	Ascorbic Acid	Antioxidants	positive
50.5016	Phytohemagglutinins	Mitosis Modulators	positive
50.0566	Triptolide	Alkylating Agents	positive
49.9413	Trimethoprim	Enzyme Inhibitors	positive
49.7859	Isoniazid	Antimetabolites	positive
49.6823	Dorzolamide	Enzyme Inhibitors	positive
49.6497	Tripterine	Membrane Transport Modulators	positive
49.4206	Idoxuridine	Enzyme Inhibitors	positive
49.4081	Atropine	Neurotransmitter Agents	positive
49.3977	Trichlorfon	Enzyme Inhibitors	positive
49.3902	Phenacemide	Membrane Transport Modulators	positive
49.1058	Rotenone	Enzyme Inhibitors	positive
49.0801	Serotonin	Neurotransmitter Agents	positive
48.7813	3-Deazaneplanocin	Enzyme Inhibitors	positive
48.7786	Letrozole	Enzyme Inhibitors	positive
48.632	Pheniramine	Neurotransmitter Agents	positive
48.6139	Mefenamic Acid	Enzyme Inhibitors	positive
48.5404	Molsidomine	Nitric Oxide Donors	positive
48.4585	Trazodone	Neurotransmitter Agents	positive
48.4272	Chlorpyrifos	Enzyme Inhibitors	positive
48.3788	Marimastat	Enzyme Inhibitors	positive
48.265	Dibenzazepine	Enzyme Inhibitors	positive
48.2425	Lasalocid	Membrane Transport Modulators	positive
48.2272	Alpha-Amanitin	Enzyme Inhibitors	positive
48.2144	Acetopyrrothine	Enzyme Inhibitors	positive
48.1945	Droperidol	Neurotransmitter Agents	positive
48.1869	Fluconazole	Enzyme Inhibitors	positive
48.1335	Mebhydroline	Neurotransmitter Agents	positive
48.1243	Tranilast	Membrane Transport Modulators	positive
48.1041	Isoflurophate	Enzyme Inhibitors	positive
48.0452	Perhexiline	Membrane Transport Modulators	positive
47.5679	Tenidap	Enzyme Inhibitors	positive
47.5405	Guanethidine	Neurotransmitter Agents	positive
47.1385	Diazinon	Enzyme Inhibitors	positive
47.0554	Demecarium Bromide	Enzyme Inhibitors	positive
46.635	Acetazolamide	Enzyme Inhibitors	positive
46.2885	Lisuride	Neurotransmitter Agents	positive
46.1726	Carteolol	Neurotransmitter Agents	positive
46.1251	Chlorthalidone	Membrane Transport Modulators	positive
46.0852	Dichlorphenamide	Enzyme Inhibitors	positive
45.993	Dapsone	Enzyme Inhibitors	positive
45.8405	Vanoxerine	Neurotransmitter Agents	positive
45.5189	Tenofovir	Enzyme Inhibitors	positive
45.2057	Bepridil	Membrane Transport Modulators	positive
45.0493	Methyl Methanesulfonate	Alkylating Agents	positive
45.0196	Dichlororibofuranosylbenzimidazole	Enzyme Inhibitors	positive
45.0049	Aphidicolin	Enzyme Inhibitors	positive
44.6169	Hi 6	Enzyme Reactivators	positive
44.6093	Curcumin	Enzyme Inhibitors	positive
44.5895	Mesoridazine	Neurotransmitter Agents	positive
44.554	Albendazole	Mitosis Modulators	positive
44.4719	Paroxetine	Neurotransmitter Agents	positive
44.339	Acadesine	Enzyme Activators	positive
44.1656	Pregnenolone Carbonitrile	Enzyme Activators	positive
44.0737	Lysophosphatidic Acid	Enzyme Activators	positive
43.4276	Mebendazole	Mitosis Modulators	positive
43.4061	8-((4-Chlorophenyl)Thio)Cyclic-3',5'-Amp	Enzyme Inhibitors	positive
42.7536	Sumatriptan	Neurotransmitter Agents	positive
41.8013	Timolol	Neurotransmitter Agents	positive
39.1026	Amphetamine	Neurotransmitter Agents	positive
39.0323	Beta-Naphthoflavone	Enzyme Inhibitors	positive
39.0322	Cisapride	Neurotransmitter Agents	positive
38.9508	Dexchlorpheniramine	Neurotransmitter Agents	positive
38.4249	Dihydroergotamine	Neurotransmitter Agents	positive
37.5463	Ochratoxin A	Membrane Transport Modulators	positive
37.4916	Famotidine	Neurotransmitter Agents	positive
37.3481	Pilocarpine	Neurotransmitter Agents	positive
36.9187	3,3',4',5-Tetrachlorosalicylanilide	Enzyme Inhibitors	positive
36.6922	Tropisetron	Neurotransmitter Agents	positive
36.3245	Ionomycin	Membrane Transport Modulators	positive
36.1284	Paricalcitol	Enzyme Activators	positive
34.4982	Camptothecin	Enzyme Inhibitors	positive
34.4756	Methylnitrosourea	Alkylating Agents	positive
34.2872	Diclofenac	Enzyme Inhibitors	positive
33.9627	Puromycin	Antimetabolites	positive
33.7632	Clonidine	Neurotransmitter Agents	positive
33.4584	Levodopa	Neurotransmitter Agents	positive
32.1984	Compactin	Antimetabolites	positive
30.6813	Diltiazem	Membrane Transport Modulators	positive
30.5017	Galantamine	Enzyme Inhibitors	positive
28.5985	Allopurinol	Antioxidants	positive
27.8677	Perfluorooctanoic Acid	Enzyme Activators	positive
26.3833	Oxymetazoline	Neurotransmitter Agents	positive
23.718	Nevirapine	Enzyme Inhibitors	positive
22.3818	Enalapril	Enzyme Inhibitors	positive
13.4932	Sarin	Neurotransmitter Agents	positive

## Sheet: Knockout
Table S2 c
Up regulated genes
Score	Gene perturbations		Correlation
93.2034	PRKG1		positive
69.2811	Ptger4		positive
64.7484	GJA1		positive
61.4237	KLF13		positive
60.8962	SCGB1A1		positive
58.7727	ABCC5		positive
57.3245	ZIC3		positive
56.0668	sbb		positive
54.9436	FIGLA		positive
52.3885	MMP10		positive
52.2598	HIVEP2		positive
50.9517	GALT		positive
50.7824	PDSS2		positive
50.6827	MGMT		positive
50.674	GATA5		positive
50.5733	ATF4		positive
50.3866	PNPLA2		positive
49.7259	S1PR2		positive
49.3947	EIF2AK1		positive
48.6161	STAR		positive
48.4877	DGAT2		positive
48.2477	ATP2		positive
47.9491	PRMT5		positive
47.8114	ATP1		positive
47.1425	LHX2		positive
46.3581	Zfp281		positive
Down regulated genes
Score	Gene perturbations		Correlation
79.5888	PRKG1		positive
64.0643	TRAF3IP2		positive
61.8889	SH2B3		positive
59.5536	TLR5		positive
59.0343	CLPP		positive
57.5074	ZIC3		positive
57.2626	MSTN		positive
55.0364	MGMT		positive
54.836	ISW1		positive
54.3553	GJB1		positive
53.1121	ARID1B		positive
51.9214	GJB6		positive
51.7361	PERP		positive
48.806	HSF4		positive
48.7226	HSD17B4		positive
48.588	CLCN1		positive
48.0999	DDX25		positive
47.9125	RING1		positive
47.5789	IOC2		positive
47.2438	FZD3		positive
47.0614	Indy		positive
46.7836	NLRC4		positive
46.6339	GAP43		positive
46.1454	DES		positive
45.9105	SOD2		positive
